# Supplementary material for: Exploration of Genomic Regions Associated with Fusarium Head Blight Resistance in Wheat and Development and Validation of Kompetitive Allele-Specific Polymerase Chain Reaction Markers
Source: Int J Mol Sci. 2025 Apr 3;26(7):3339. doi: 10.3390/ijms26073339 (PMC11989977; doi:10.3390/ijms26073339)
Supplement: Supplementary file 1 [file ijms-26-03339-s001.zip]

Archive with 2 entries (2 files):
- supplementary figures.pdf
- Supplementary Table.xlsx
