# Supplementary material for: Exploration of Genomic Regions Associated with Fusarium Head Blight Resistance in Wheat and Development and Validation of Kompetitive Allele-Specific Polymerase Chain Reaction Markers
Source: Int J Mol Sci. 2025 Apr 3;26(7):3339. doi: 10.3390/ijms26073339 (PMC11989977; doi:10.3390/ijms26073339)
Supplement: Supplementary file 1 [file ijms-26-03339-s001.zip › Supplementary Table.xlsx]

## Sheet: Sheet1
Supplementary Table file：
Supplementary Table S1. The physical location of QTLs detected in the RIL population on the reference genome and references to neighbouring locations.
Supplementary Table S2. MET-QTL information related to FHB detected in multiple environments.
Supplementary Table S3. KASP primers used in this study.
Supplementary Table S4. Candidate genes predicted within the quantitative trait loci (QTL ) region.
Supplementary Table S5. Quantitative trait loci (QTL) or gene information related to wheat Fusarium Head Blight (FHB) reported in previous studies.
Supplementary Table S6. Functions in candidate fragments on chromosomes 4A, 5D, 6B and 7A are described as NBS-LRR resistance genes.
Supplementary Table S7. Information on 305 wheat germplasm resources and KASP typing results.

## Sheet: Table S1
Table S1. The physical location of QTLs detected in the RIL population on the reference genome and references to neighbouring locations.
Trait	QTLs	Chro	Left Marker	Physical position	Right Marker	Physical position	Previous references
FHB（AS)	QFhb-1A	1A	AX-179475663/AX-108991623	24326919	AX-94384354	20979946	30,31
	QFhba-2D.1	2D.1	AX-94670144	349559679	AX-110384092	233414252	16,31,43
	QFhba-2D.3	2D.3	AX-109037696	631833414	AX-109487867	625646384	44
	QFhba-3A-1	3A	AX-89644172	722348680	AX-109561037	721668524	9
	QFhba-3A-2	3A	AX-94818108/AX-109441500	682992654	AX-179477034	657945843	1,10,18,37,51
	QFhba-4A-1	4A	AX-109555862	717742885	AX-95202101/AX-109290547	712924333	10,13,31,32,35,51
	QFhba-4A-2	4A	AX-94951008	543777221	AX-109872817	621769441	2,3,6,7,11,18,19,23,24,25,51
	QFhba-4B-1	4B	AX-95651950/AX-111591769	10716766	AX-108940369	12231896	50
	QFhba-4B-2	4B	AX-111494900	25847125	AX-94879134	63231274	2,5,11,12,17,20,21,22,25,29,30,39,42,48,51,52
	QFhba-5D.2-1	5D.2	AX-110830424	469523881	AX-110928491	573814149	9,14,19,22,26,31,33,34,35,38,41,44,45,47,49,51
	QFhba-5D.2-2	5D.2	AX-111875352	458623444	AX-111358076	458076520	4,34,40,42
	QFhba-6A.1	6A.1	AX-110438575	27627823	AX-110928380	26486179	27,28,36,51
	QFhba-6B	6B	AX-179562391/AX-94599649	710007004	AX-111913901/AX-86175446	692783548	2,3,30,31
	QFhba-7A	7A	AX-95255668/AX-109519783	708101913	AX-95111195/AX-179558400	719568199	1,3,8,13,15,19,46,48,49,50
FHB (PSS)	QFhbp-2D.3	2D.3	AX-109037696	631833414	AX-109487867	625646384	44
	QFhbp-3A	3A	AX-108909726	659797934	AX-179559728	649632287	1,10,18,37,51
	QFhbp-4A	4A	AX-109555862	717742885	AX-95202101/AX-109290547	712924333	10,13,31,32,35,51
	QFhbp-5D.2-1	5D.2	AX-111875352	458623444	AX-111358076	458076520	4,34,40,42
	QFhbp-6B-1	6B	AX-179562391/AX-94599649	710007004	AX-111913901/AX-86175446	692783548	2,3,30,31
	QFhbp-6B-2	6B	AX-110038884	8046144	AX-94704332	112868	3,11
	QFhbp-7A	7A	AX-94432700	747197703	AX-94699624	708138840	1,3,8,13,15,19,46,48,49,50
Reference:
[1] Ágnes S-H, Szabolcs L-K, Mónika V, László P, János P, Csaba L, Ákos M (2014) Differential influence of QTL linked to Fusarium head blight, Fusarium-damaged kernel, deoxynivalenol contents and associated morphological traits in a Frontana-derived wheat population. Euphytica 200:9–26
[2] Berraies S, Cuthbert R, Knox R, Singh A, DePauw R, Ruan Y, Bokore F, Henriquez MA, Kumar S, Burt A, Pozniak C, N’Diaye A, Meyer B (2023) High-density genetic mapping of Fusarium head blight resistance and agronomic traits in spring wheat. Front Plant Sci 14:
[3] Cabral AL, Ruan Y, Cuthbert RD, Li L, Zhang W, Boyle K, Berraies S, Henriquez MA, Burt A, Kumar S, Fobert P, Piche I, Bokore FE, Meyer B, Sangha J, Knox RE (2023) Multi-locus genome-wide association study of fusarium head blight in relation to days to anthesis and plant height in a spring wheat association panel. Front Plant Sci 14:1166282
[4] Cativelli M, Lewis S, Appendino ML (2013) A Fusarium Head Blight Resistance Quantitative Trait Locus on Chromosome 7D of the Spring Wheat Cultivar Catbird. Crop Science 53:1464–1471
[5] Dhariwal R, Henriquez MA, Hiebert C, McCartney CA, Randhawa HS (2020) Mapping of Major Fusarium Head Blight Resistance from Canadian Wheat cv. AAC Tenacious. International Journal of Molecular Sciences 21:4497
[6] Eckard JT, Gonzalez-Hernandez JL, Caffe M, Berzonsky W, Bockus WW, Marais GF, Baenziger PS (2015b) Native Fusarium head blight resistance from winter wheat cultivars ‘Lyman,’ ‘Overland,’ ‘Ernie,’ and ‘Freedom’ mapped and pyramided onto ‘Wesley’-Fhb1 backgrounds. Mol Breeding 35:6
[7] Franco MF, Lori GA, Cendoya MG, Panelo J, Alonso MP, Malbrán I, Pontaroli AC (2022) QTL mapping for Type II resistance to Fusarium head blight and spike architecture traits in bread wheat. Crop Breed Appl Biotechnol 22:e38242229
[8] Gaire R, Brown-Guedira G, Dong Y, Ohm H, Mohammadi M (2021) Genome-Wide Association Studies for Fusarium Head Blight Resistance and Its Trade-Off With Grain Yield in Soft Red Winter Wheat. Plant Disease 105:2435–2444
[9] Gervais L, Dedryver F, Morlais J-Y, Bodusseau V, Negre S, Bilous M, Groos C, Trottet M (2003) Mapping of quantitative trait loci for field resistance to Fusarium head blight in an European winter wheat. Theor Appl Genet 106:961–970
[10] Ghimire B, Mergoum M, Martinez‐Espinoza AD, Sapkota S, Pradhan S, Babar MA, Bai G, Dong Y, Buck JW (2022) Genetics of Fusarium head blight resistance in soft red winter wheat using a genome‐wide association study. The Plant Genome 15:e20222
[11] Haile JK, Sertse D, N’Diaye A, Klymiuk V, Wiebe K, Ruan Y, Chawla HS, Henriquez M-A, Wang L, Kutcher HR, Steiner B, Buerstmayr H, Pozniak CJ (2023) Multi-locus genome-wide association studies reveal the genetic architecture of Fusarium head blight resistance in durum wheat. Front Plant Sci 14:1182548
[12] He X, Dreisigacker S, Singh RP, Singh PK (2019) Genetics for low correlation between Fusarium head blight disease and deoxynivalenol (DON) content in a bread wheat mapping population. Theor Appl Genet 132:2401–2411
[13] Holzapfel J, Voss H-H, Miedaner T, Korzun V, Häberle J, Schweizer G, Mohler V, Zimmermann G, Hartl L (2008) Inheritance of resistance to Fusarium head blight in three European winter wheat populations. Theor Appl Genet 117:1119–1128
[14] Hu W, Gao D, Wu H, Liu J, Zhang C, Wang J, Jiang Z, Liu Y, Li D, Zhang Y, Lu C (2020) Genome-wide association mapping revealed syntenic loci QFhb-4AL and QFhb-5DL for Fusarium head blight resistance in common wheat (Triticum aestivum L.). BMC Plant Biol 20:29
[15] Hu W, Jiang W, Shou L, Xiao Y, Jia J (2023b) Molecular mapping of QTL for type I Fusarium head blight resistance in two recombinant inbred lines wheat populations. Crop Science 63:2393–2404
[16] Hu X, Rocheleau H, McCartney C, Biselli C, Bagnaresi P, Balcerzak M, Fedak G, Yan Z, Valè G, Khanizadeh S, Ouellet T (2019) Identification and mapping of expressed genes associated with the 2DL QTL for fusarium head blight resistance in the wheat line Wuhan 1. BMC Genet 20:47
[17] Jia G, Chen P, Qin G, Bai G, Wang X, Wang S, Zhou B, Zhang S, Liu D (2005) QTLs for Fusarium head blight response in a wheat DH population of Wangshuibai/Alondra‘s.’ Euphytica 146:183–191
[18] Jiang P, Zhang X, Wu L, He Y, Zhuang W, Cheng X, Ge W, Ma H, Kong L (2020) A novel QTL on chromosome 5AL of Yangmai 158 increases resistance to Fusarium head blight in wheat. Plant Pathology 69:249–258
[19] Larkin DL, Holder AL, Mason RE, Moon DE, Brown‐Guedira G, Price PP, Harrison SA, Dong Y (2020) Genome‐wide analysis and prediction of Fusarium head blight resistance in soft red winter wheat. Crop Science 60:2882–2900
[20] Lemes Da Silva C, Fritz A, Clinesmith M, Poland J, Dowell F, Peiris K (2019) QTL mapping of Fusarium head blight resistance and deoxynivalenol accumulation in the Kansas wheat variety ‘Everest.’ Mol Breeding 39:35
[21] Lu Q, Lillemo M, Skinnes H, He X, Shi J, Ji F, Dong Y, Bjørnstad Å (2013) Anther extrusion and plant height are associated with Type I resistance to Fusarium head blight in bread wheat line ‘Shanghai-3/Catbird.’ Theor Appl Genet 126:317–334
[22] Lv C, Song Y, Gao L, Yao Q, Zhou R, Xu R, Jia J (2014) Integration of QTL detection and marker assisted selection for improving resistance to Fusarium head blight and important agronomic traits in wheat. The Crop Journal 2:70–78
[23] Ma Z, Xie Q, Li G, Jia H, Zhou J, Kong Z, Li N, Yuan Y (2020) Germplasms, genetics and genomics for better control of disastrous wheat Fusarium head blight. Theor Appl Genet 133:1541–1568
[24] McCartney CA, Brûlé-Babel AL, Fedak G, Martin RA, McCallum BD, Gilbert J, Hiebert CW, Pozniak CJ (2016) Fusarium Head Blight Resistance QTL in the Spring Wheat Cross Kenyon/86ISMN 2137. Front Microbiol 7:
[25] Nannuru VKR, Windju SS, Belova T, Dieseth JA, Alsheikh M, Dong Y, McCartney CA, Henriques MA, Buerstmayr H, Michel S, Meuwissen THE, Lillemo M (2022) Genetic architecture of fusarium head blight disease resistance and associated traits in Nordic spring wheat. Theor Appl Genet 135:2247–2263
[26] Pariyar SR, Erginbas-Orakci G, Dadshani S, Chijioke OB, Léon J, Dababat AA, Grundler FMW (2020) Dissecting the Genetic Complexity of Fusarium Crown Rot Resistance in Wheat. Sci Rep 10:3200
[27] Petersen S, Lyerly JH, McKendry AL, Islam MS, Brown‐Guedira G, Cowger C, Dong Y, Murphy JP (2017) Validation of Fusarium Head Blight Resistance QTL in US Winter Wheat. Crop Science 57:1–12
[28] Poudel B, Mullins J, Puri KD, Leng Y, Karmacharya A, Liu Y, Hegstad J, Li X, Zhong S (2022) Molecular Mapping of Quantitative Trait Loci for Fusarium Head Blight Resistance in the Brazilian Spring Wheat Cultivar “Surpresa.” Front Plant Sci 12:778472
[29] Prat N, Guilbert C, Prah U, Wachter E, Steiner B, Langin T, Robert O, Buerstmayr H (2017) QTL mapping of Fusarium head blight resistance in three related durum wheat populations. Theor Appl Genet 130:13–27
[30] Ruan Y, Zhang W, Knox RE, Berraies S, Campbell HL, Ragupathy R, Boyle K, Polley B, Henriquez MA, Burt A, Kumar S, Cuthbert RD, Fobert PR, Buerstmayr H, DePauw RM (2020) Characterization of the Genetic Architecture for Fusarium Head Blight Resistance in Durum Wheat: The Complex Association of Resistance, Flowering Time, and Height Genes. Front Plant Sci 11:592064
[31] Semagn K, Henriquez MA, Iqbal M, Brûlé-Babel AL, Strenzke K, Ciechanowska I, Navabi A, N’Diaye A, Pozniak C, Spaner D (2023) Identification of Fusarium head blight sources of resistance and associated QTLs in historical and modern Canadian spring wheat. Front Plant Sci 14:1190358
[32] Serajazari M, Torkamaneh D, Gordon E, Lee E, Booker H, Pauls KP, Navabi A (2023) Identification of fusarium head blight resistance markers in a genome-wide association study of CIMMYT spring synthetic hexaploid derived wheat lines. BMC Plant Biol 23:290
[33] Sgarbi C, Malbrán I, Saldúa L, Lori GA, Lohwasser U, Arif MAR, Börner A, Yanniccari M, Castro AM (2021) Mapping Resistance to Argentinean Fusarium (Graminearum) Head Blight Isolates in Wheat. IJMS 22:13653
[34] Shi C, Chao H, Sun X, Suo Y, Chen Z, Li Z, Ma L, Li J, Ren Y, Hua W, Lan C, Chen F (2023) Genome-Wide Association Study for Fusarium Head Blight Resistance in Common Wheat from China. Agronomy 13:1712
[35] Song J, Pang Y, Wang C, Zhang X, Zeng Z, Zhao D, Zhang L, Zhang Y (2022) QTL mapping and genomic prediction of resistance to wheat head blight caused by Fusarium verticillioides. Front Genet 13:1039841
[36] Sri S, Gosman N, Steed A, Faure S, Bayles R, JenninGS P, Nicholson P (2008) Mapping of QTL Associated with Fusarium Head Blight in Spring Wheat RL4137. Czech Journal of Genetics and Plant Breeding 44:147–159
[37] Srinivasachary, Gosman N, Steed A, Simmonds J, Leverington-Waite M, Wang Y, Snape J, Nicholson P (2008) Susceptibility to Fusarium head blight is associated with the Rht-D1b semi-dwarfing allele in wheat. Theor Appl Genet 116:1145–1153
[38] Sun Z, Ye H, Chen X, Cheng J, Zhu F, Yang D, Hu S, Li L, Li T (2024) Qfhb.yzu.3B.1 and Qfhb.yzu.6B.3 Are Stable Quantitative Trait Loci for Wheat Resistance to Fusarium Head Blight with Diverse Genetic Backgrounds. Agronomy 14:1230
[39] Tamburic‐Ilincic L, Barcellos Rosa S (2017) Alleles on the two dwarfing loci on 4B and 4D are main drivers of FHB ‐related traits in the Canadian winter wheat population “Vienna” × “25R47.” Plant Breeding 136:799–808
[40] Xu Q, Xu F, Qin D, Li M, Fedak G, Cao W, Yang L, Dong J (2020) Molecular Mapping of QTLs Conferring Fusarium Head Blight Resistance in Chinese Wheat Cultivar Jingzhou 66. Plants 9:1021
[41] Yan H, Li G, Shi J, Tian S, Zhang X, Cheng R, Wang X, Yuan Y, Cao S, Zhou J, Kong Z, Jia H, Ma Z (2021) Genetic control of Fusarium head blight resistance in two Yangmai 158-derived recombinant inbred line populations. Theor Appl Genet 134:3037–3049
[42] Yang J, Bai G, Shaner GE (2005a) Novel quantitative trait loci (QTL) for Fusarium head blight resistance in wheat cultivar Chokwang. Theor Appl Genet 111:1571–1579
[43] Yang Z, Gilbert J, Fedak G, Somers DJ (2005b) Genetic characterization of QTL associated with resistance to Fusarium head blight in a doubled-haploid spring wheat population. Genome 48:187–196
[44] Yi X, Cheng J, Jiang Z, Hu W, Bie T, Gao D, Li D, Wu R, Li Y, Chen S, Cheng X, Liu J, Zhang Y, Cheng S (2018) Genetic Analysis of Fusarium Head Blight Resistance in CIMMYT Bread Wheat Line C615 Using Traditional and Conditional QTL Mapping. Front Plant Sci 9:573
[45] Yu J-B, Bai G-H, Zhou W-C, Dong Y-H, Kolb FL (2008b) Quantitative Trait Loci for Fusarium Head Blight Resistance in a Recombinant Inbred Population of Wangshuibai/Wheaton. Phytopathology® 98:87–94
[46] Zakieh M, Gaikpa DS, Leiva Sandoval F, Alamrani M, Henriksson T, Odilbekov F, Chawade A (2021) Characterizing Winter Wheat Germplasm for Fusarium Head Blight Resistance Under Accelerated Growth Conditions. Front Plant Sci 12:705006
[47] Zhang F, Zhang H, Liu J, Ren X, Ding Y, Sun F, Zhu Z, He X, Zhou Y, Bai G, Ni Z, Sun Q, Su Z (2024a) Fhb9, a major QTL for Fusarium head blight resistance improvement in wheat. Journal of Integrative Agriculture. https://doi.org/10.1016/j.jia.2024.03.045
[48] Zhang J, Gill HS, Halder J, Brar NK, Ali S, Bernardo A, Amand PSt, Bai G, Turnipseed B, Sehgal SK (2022) Multi-Locus Genome-Wide Association Studies to Characterize Fusarium Head Blight (FHB) Resistance in Hard Winter Wheat. Front Plant Sci 13:946700
[49] Zhang M, Jiang P, Wu Q, Han X, Man J, Sun J, Liang J, Chen J, Zhao Q, Guo Y, An Y, Jia H, Li S, Xu Y (2024b) Identification of candidate genes for Fusarium head blight resistance from QTLs using RIL population in wheat. Plant Mol Biol 114:62
[50] Zhang W, Boyle K, Brûlé-Babel AL, Fedak G, Gao P, Robleh Djama Z, Polley B, Cuthbert RD, Randhawa HS, Jiang F, Eudes F, Fobert PR (2020) Genetic Characterization of Multiple Components Contributing to Fusarium Head Blight Resistance of FL62R1, a Canadian Bread Wheat Developed Using Systemic Breeding. Front Plant Sci 11:580833
[51] Zheng T, Hua C, Li L, Sun Z, Yuan M, Bai G, Humphreys G, Li T (2021) Integration of meta-QTL discovery with omics: Towards a molecular breeding platform for improving wheat resistance to Fusarium head blight. The Crop Journal 9:739–749
[52] Zhu Z, Xu X, Fu L, Wang F, Dong Y, Fang Z, Wang W, Chen Y, Gao C, He Z, Xia X, Hao Y (2021) Molecular Mapping of Quantitative Trait Loci for Fusarium Head Blight Resistance in a Doubled Haploid Population of Chinese Bread Wheat. Plant Disease 105:1339–1345

## Sheet: Table S2
Table S2. MET-QTL information related to FHB detected in multiple environments.
QTL	Chromosome	Position	LeftMarker	RightMarker	LOD	PVE	Add	LeftCI	RightCI
QAs-1A	1A	20	AX-95070557	AX-111550189	3.7194	1.3756	-0.089	17.5	23.5
QPss-1A	1A	21	AX-109832076	AX-95679344	5.1556	2.2634	-0.0241	19.5	22.5
QAs-1B	1B	18	AX-179560034	AX-86169912	3.8475	1.4225	0.0882	17.5	19.5
QPss-1B	1B	18	AX-179560034	AX-86169912	4.5376	1.3343	0.0212	17.5	18.5
QAs-2B	2B	56	AX-110593040	AX-95628914	3.8023	1.4332	-0.0702	53.5	56.5
QPss-2B	2B	58	AX-86185268	AX-109986213	2.9624	0.816	-0.0124	57.5	58.5
QAs-2D.1	2D.1	45	AX-109295840	AX-109343673	4.7426	1.6803	0.1005	41.5	48.5
QPss-2D.1	2D.1	45	AX-109295840	AX-109343673	3.8934	1.4914	0.0189	42.5	48.5
QAs-2D.2	2D.2	28	AX-110084179	AX-109911369	4.0045	1.168	0.0641	25.5	31
QPss-2D.2	2D.2	31	AX-110503846	AX-109871849	2.6655	0.7155	0.0095	29.5	31
QAs-2D.3	2D.3	20	AX-109037696	AX-109487867	7.4034	2.1088	0.1164	15.5	24.5
QPss-2D.3	2D.3	19	AX-109037696	AX-109487867	7.2583	2.1852	0.0241	16.5	23.5
QAs-3A-1	3A	102	AX-179557633	AX-95227988	3.4686	1.2172	0.0694	101.5	102.5
QPss-3A-1	3A	102	AX-179557633	AX-95227988	3.2167	1.3236	0.0171	101.5	102.5
QAs-3A-2	3A	118	AX-108909726	AX-179477034	2.7343	0.977	0.0737	116.5	119.5
QPss-3A-2	3A	118	AX-108909726	AX-179477034	4.0349	1.3344	0.0203	117.5	119.5
QAs-3A-3	3A	159	AX-95653337	AX-95679605	2.8883	1.1632	0.0905	154.5	162.5
QPss-3A-3	3A	159	AX-95653337	AX-95679605	3.7659	1.2317	0.0206	155.5	162.5
QAs-3A-4	3A	168	AX-110459418	AX-95629136	2.7852	0.9925	0.0808	165.5	168.5
QPss-3A-4	3A	170	AX-110496769	AX-94410643	3.3217	0.906	0.0164	169.5	171.5
QAs-3A-5	3A	212	AX-108825451	AX-111064821	3.0732	1.1527	0.0873	208.5	214.5
QPss-3A-5	3A	212	AX-108825451	AX-111064821	2.7188	1.0286	0.0179	209.5	214.5
QAs-3A-6	3A	238	AX-94808123	AX-111114133	3.3581	1.2743	0.089	236.5	238.5
QPss-3A-6	3A	238	AX-94808123	AX-111114133	2.7042	0.7539	0.0155	236.5	238.5
QAs-4A-1	4A	7	AX-109555862	AX-95202101	5.8417	1.9484	0.1118	1.5	7.5
QPss-4A-1	4A	7	AX-109555862	AX-95202101	4.3515	1.0776	0.0173	1.5	7.5
QAs-4A-2	4A	82	AX-94951008	AX-109558533	6.5816	3.092	-0.1115	80.5	82.5
QPss-4A-2	4A	82	AX-94951008	AX-109558533	6.5944	3.911	-0.0281	80.5	82.5
QAs-4B-1	4B	11	AX-94439439	AX-111538405	7.2494	1.9439	0.1225	10.5	11.5
QPss-4B-1	4B	11	AX-94439439	AX-111538405	5.1866	1.632	0.0234	10.5	11.5
QAs-4B-2	4B	19	AX-95651950	AX-108940369	4.1445	1.5539	0.1027	16.5	20.5
QPss-4B-2	4B	19	AX-95651950	AX-108940369	4.2662	1.8776	0.0224	16.5	21.5
QAs-4D-1	4D	86	AX-86173975	AX-110572006	4.7311	1.5993	0.1118	84.5	87.5
QPss-4D-1	4D	86	AX-86173975	AX-110572006	4.8775	1.6628	0.0232	83.5	87.5
QAs-4D-2	4D	122	AX-110984743	AX-109447997	3.7686	1.3623	0.0962	116.5	123.5
QPss-4D-2	4D	122	AX-110984743	AX-109447997	6.0193	2.4017	0.0268	118.5	122.5
QAs-5A.2	5A.2	91	AX-111602599	AX-95654623	4.19	1.345	0.0815	89.5	92.5
QPss-5A.2	5A.2	91	AX-111602599	AX-95654623	2.8052	0.7051	0.0148	89.5	92.5
QAs-5B	5B	165	AX-111517075	AX-94886251	2.9176	0.9919	0.0679	162.5	168.5
QPss-5B	5B	164	AX-111517075	AX-94886251	2.9104	0.9708	0.0142	162.5	167.5
QAs-5D.2-1	5D.2	28	AX-110033637	AX-110928491	3.8271	1.9756	-0.0952	27.5	28.5
QPss-5D.2-1	5D.2	28	AX-110033637	AX-110928491	4.3135	2.8064	-0.022	27.5	28.5
QAs-5D.2-2	5D.2	85	AX-111538100	AX-110761858	3.5268	1.167	-0.085	82.5	86.5
QPss-5D.2-2	5D.2	85	AX-111538100	AX-110761858	2.5593	0.9356	-0.0143	83.5	91.5
QAs-6A.1-1	6A.1	0	AX-111190460	AX-94867332	2.8997	1.238	0.0889	0	1.5
QPss-6A.1-1	6A.1	0	AX-111190460	AX-94867332	3.1817	0.9892	0.0177	0	1.5
QAs-6A.1-2	6A.1	33	AX-110438575	AX-110928380	3.2774	1.4501	0.0792	29.5	36.5
QPss-6A.1-2	6A.1	33	AX-110438575	AX-110928380	4.6696	2.4788	0.0166	31.5	37.5
QAs-6B	6B	8	AX-179562391	AX-111913901	5.9457	2.5197	-0.1022	4.5	8.5
QPss-6B	6B	8	AX-179562391	AX-111913901	6.5752	3.3174	-0.0236	4.5	8.5
QAs-6D.1-1	6D.1	92	AX-108933182	AX-109891051	5.1225	2.4072	0.1185	90.5	92.5
QPss-6D.1-1	6D.1	92	AX-108933182	AX-109891051	5.4799	2.3633	0.0252	90.5	92.5
QAs-6D.1-2	6D.1	97	AX-108821954	AX-109733276	4.3794	1.8847	0.1066	95.5	100.5
QPss-6D.1-2	6D.1	98	AX-108821954	AX-109733276	5.2484	2.0724	0.0238	95.5	100.5
QAs-6D.2	6D.2	1	AX-111594857	AX-109406081	5.6034	1.6639	-0.1113	0	6.5
QPss-6D.2	6D.2	2	AX-111594857	AX-109406081	4.8318	1.3816	-0.0213	0	8.5
QAs-7A-1	7A	46	AX-179560951	AX-111545973	2.668	1.1007	0.0888	43.5	48.5
QPss-7A-1	7A	45	AX-110977567	AX-179560951	2.7206	1.2229	0.0173	41.5	48.5
QAs-7A-2	7A	230	AX-94432700	AX-94699624	7.1677	2.3794	-0.1321	229.5	230.5
QPss-7A-2	7A	230	AX-94432700	AX-94699624	4.2064	0.9707	-0.0136	229.5	230.5
QAs-7A-3	7A	235	AX-95255668	AX-95111195	3.9908	1.972	-0.079	234.5	237.5
QPss-7A-3	7A	235	AX-95255668	AX-95111195	4.9588	2.2346	-0.0187	234.5	235.5
QAs-7A-4	7A	256	AX-108842224	AX-94814303	3.7096	1.3634	-0.0983	250.5	257.5
QPss-7A-4	7A	256	AX-108842224	AX-94814303	2.9098	0.7129	-0.0153	248.5	256.5
QAs-7B	7B	96	AX-108959618	AX-109975893	2.9929	0.9435	-0.0739	93.5	98.5
QPss-7B	7B	92	AX-179476684	AX-95133982	3.2178	1.2657	-0.0195	79.5	92.5
QAs-7D.1-1	7D.1	76	AX-179388441	AX-110830564	2.5919	1.2407	-0.0003	70.5	79.5
QPss-7D.1-1	7D.1	76	AX-179388441	AX-110830564	3.0742	1.4962	-0.0053	70.5	78.5
QAs-7D.1-2	7D.1	91	AX-109831221	AX-110426671	3.8445	1.3809	0.0543	86.5	93.5
QPss-7D.1-2	7D.1	90	AX-109831221	AX-110426671	2.8571	0.7456	0.0061	84.5	94.5

## Sheet: Table S3
Table S3. KASP Primers used in this study.
Primers name	SNP	Primer type	Primer Sequences
KASP-AX-110635026	C/T	Fam	GAAGGTGACCAAGTTCATGCTtgcaccaagAaaggAggacC
		Hex	GAAGGTCGGAGTCAACGGATTtgcaccaagAaaggAggacT
		common	tcgcctaatacaatcgcTtcC
KASP-AX-95658940	G/A	Fam	GAAGGTGACCAAGTTCATGCTggtagcagaactgatCaatcttcaT
		Hex	GAAGGTCGGAGTCAACGGATTggtagcagaactgatCaatcttcaC
		common	tcaatctcgggagacagatgA

## Sheet: Table S4
Table S4. Candidate genes predicted within the Quantitative trait loci (QTL ) region.
QTL	Chrome	2G-gene ID	Mb	2G-Start	2G-End	03G-gene ID	3G-Start	3G-End	Gene Length	Human-Readable-Description
QFhba-4A-1 QFhbp-4A-1	4A	TraesCS4A02G658800LC	712.002	712001605	712002397	TraesCS4A03G1106000LC	716738315	716739107	327	Cellulose synthase
	4A	TraesCS4A02G659400LC	712.585	712584804	712596146	TraesCS4A03G1106800LC	717314231	717325573	1581	ACT domain-containing family protein
	4A	TraesCS4A02G443800	712.597	712596719	712597552	TraesCS4A03G1106900	717326146	717326979	834	Asparagine--tRNA ligase
	4A	TraesCS4A02G443900	712.734	712734332	712734997	TraesCS4A03G1107200	717462748	717463413	666	4-hydroxy-tetrahydrodipicolinate synthase
	4A	TraesCS4A02G444000	712.765	712764920	712765888	TraesCS4A03G1107300	717494148	717495116	969	Arginine--tRNA ligase
	4A	TraesCS4A02G444600	712.955	712954682	712955562	TraesCS4A03G1110800	718469190	718470070	483	Haloacid dehalogenase-like hydrolase domain-containing protein 3
	4A	TraesCS4A02G444300	712.863	712862865	712874048	TraesCS4A03G1111500	718550928	718560010	3104	Phosphoglucan, water dikinase
	4A	TraesCS4A02G444200	712.856	712856430	712858809	TraesCS4A03G1111600	718564066	718566445	2380	WD40-repeat-containing domain-containing protein
	4A	TraesCS4A02G661800LC	713.516	713516440	713516778	TraesCS4A03G1112400LC	719101199	719101537	339	NADH-quinone oxidoreductase subunit B
	4A	TraesCS4A02G445600	713.517	713516952	713523584	TraesCS4A03G1112500	719101711	719108343	1952	Cytochrome P450
	4A	TraesCS4A02G445300	713.352	713351688	713353828	TraesCS4A03G1114800	719637214	719639354	632	Ozone-responsive stress-related protein
	4A	TraesCS4A02G446500	713.949	713948602	713949985	TraesCS4A03G1115600	720036199	720037582	1384	Calcium-dependent lipid-binding domain-containing protein
	4A	TraesCS4A02G446700	714.176	714175903	714181005	TraesCS4A03G1116300	720263500	720268602	3084	Sucrose synthase
	4A	TraesCS4A02G447500	714.43	714430195	714433824	TraesCS4A03G1117800	720515680	720519309	3074	NBS-LRR disease resistance protein
	4A	TraesCS4A02G664100LC	714.483	714482940	714483524	TraesCS4A03G1118000LC	720568425	720569009	333	Disease resistance protein RPM1
	4A	TraesCS4A02G666600LC	715.126	715125729	715126061	TraesCS4A03G1123600LC	722314546	722314878	333	Alanine racemase
	4A	TraesCS4A02G448900	715.297	715297285	715299420	TraesCS4A03G1124200	722486100	722488235	942	Disease resistance protein RPM1
	4A	TraesCS4A02G450500	715.945	715944846	715945600	TraesCS4A03G1127400	723132680	723133434	755	Invertase/pectin methylesterase inhibitor family protein
	4A	TraesCS4A02G450800	716.013	716012975	716013689	TraesCS4A03G1127800	723200808	723201522	715	Plant invertase/pectin methylesterase inhibitor
	4A	TraesCS4A02G451000	716.703	716703219	716703971	TraesCS4A03G1129200	723890966	723891718	753	Invertase inhibitor
	4A	TraesCS4A02G671200LC	716.983	716982617	716983587	TraesCS4A03G1130900LC	724170364	724171334	459	Peptidase M20/M25/M40 family protein
	4A	TraesCS4A02G671800LC	717.05	717050414	717051313	TraesCS4A03G1131900LC	724238161	724239060	900	F-box protein
	4A	TraesCS4A02G452400	717.307	717307494	717311250	TraesCS4A03G1132600	724495242	724498785	1125	Autophagy-related protein 22
	4A	TraesCS4A02G672000LC	717.308	717307537	717307905	TraesCS4A03G1132700LC	724495285	724495653	369	P-loop containing nucleoside triphosphate hydrolases superfamily protein
	4A	TraesCS4A02G672200LC	717.448	717447718	717448023	TraesCS4A03G1132900LC	724635499	724635804	306	Methyl-CpG-binding domain protein 1
	4A	TraesCS4A02G452600	717.723	717723482	717725219	TraesCS4A03G1133400	724908058	724909795	1626	MYB-related transcription factor
	4A	TraesCS4A02G452700	717.738	717738230	717743447	TraesCS4A03G1133700	724922806	724928023	1927	60 kDa chaperonin
	4A	TraesCS4A02G672800LC	717.741	717740599	717741296	TraesCS4A03G1133800LC	724925175	724925872	603	RuBisCO large subunit-binding protein subunit beta
	4A	TraesCS4A02G452800	717.75	717749791	717755354	TraesCS4A03G1133900	724934093	724939656	1654	Protein TsgA
	4A	TraesCS4A02G452900	717.756	717756039	717756950	TraesCS4A03G1134000	724940341	724941252	912	F-box protein
QFhba-5D.2-2 QFhbp-5D.2-1	5D	TraesCS5D02G388600	458.089	458089084	458091627	TraesCS5D03G0868100	460925709	460928252	946	Prefoldin subunit 4
	5D	TraesCS5D02G388700	458.094	458094426	458098176	TraesCS5D03G0868300	460931051	460934801	3037	Lipoxygenase
	5D	TraesCS5D02G479500LC	458.096	458095608	458096384	TraesCS5D03G0868400LC	460932233	460933009	699	Acyl-coenzyme A oxidase
	5D	TraesCS5D02G388800	458.18	458179759	458183316	TraesCS5D03G0868800	461016170	461019727	3078	Lipoxygenase
	5D	TraesCS5D02G388900	458.28	458280354	458281686	TraesCS5D03G0869100	461116412	461117744	860	Polycomb group protein VERNALIZATION 2
	5D	TraesCS5D02G389200	458.631	458630786	458633703	TraesCS5D03G0870200	461464901	461467818	2068	Phototropic-responsive NPH3 family protein
	5D	TraesCS5D02G389300	458.68	458679971	458681063	TraesCS5D03G0870600	461513398	461514490	900	Structural constituent of ribosome protein
	5D	TraesCS5D02G481200LC	458.683	458683473	458685495	TraesCS5D03G0870700LC	461516898	461518920	345	Ycf1
QFhba-5D.2-1	5D	TraesCS5D02G416000	478.466	478465558	478469963	TraesCS5D03G0917600	481297314	481301719	3311	Eukaryotic translation initiation factor 3 subunit C
	5D	TraesCS5D02G416700	478.957	478957080	478959551	TraesCS5D03G0918900	481787936	481790407	700	Cytochrome c oxidase subunit 6a, mitochondrial
	5D	TraesCS5D02G416800	478.961	478960504	478963930	TraesCS5D03G0919000	481791360	481794786	1982	F-box family protein
	5D	TraesCS5D02G416900	479.125	479125431	479127306	TraesCS5D03G0919300	481954159	481956034	1876	DUF1005 family protein
	5D	TraesCS5D02G417000	479.155	479154870	479156544	TraesCS5D03G0919700	481983559	481985233	630	30S ribosomal protein S14 type Z
	5D	TraesCS5D02G417100	479.194	479194371	479195796	TraesCS5D03G0919800	482023060	482024485	1426	Alpha/beta-Hydrolases superfamily protein, putative
	5D	TraesCS5D02G502800LC	479.386	479385663	479388837	TraesCS5D03G0920200LC	482213905	482217079	357	Protein farnesyltransferase subunit beta
	5D	TraesCS5D02G417400	479.58	479579523	479584019	TraesCS5D03G0920400	482407765	482412261	3843	Non-specific serine/threonine protein kinase
	5D	TraesCS5D02G417500	479.618	479617907	479620638	TraesCS5D03G0920700	482446149	482448880	2634	winged-helix DNA-binding transcription factor family protein
	5D	TraesCS5D02G417600	479.785	479784899	479788900	TraesCS5D03G0920800	482612659	482616660	1728	Malate dehydrogenase
	5D	TraesCS5D02G417700	479.877	479877123	479879707	TraesCS5D03G0921200	482704067	482706651	1786	Tubulin alpha chain
	5D	TraesCS5D02G418000	480.045	480045221	480048590	TraesCS5D03G0921600	482870516	482873885	1040	NADH-quinone oxidoreductase subunit I
	5D	TraesCS5D02G418200	480.183	480182603	480192513	TraesCS5D03G0922000	483007761	483017646	1840	Cytosolic purine 5-nucleotidase
	5D	TraesCS5D02G418500	480.351	480350699	480354839	TraesCS5D03G0922400	483174048	483178188	2830	S-adenosyl-L-methionine-dependent methyltransferases superfamily protein
	5D	TraesCS5D02G418600	480.355	480354997	480359691	TraesCS5D03G0922500	483178346	483183040	2395	NADPH--cytochrome P450 reductase
	5D	TraesCS5D02G418800	480.364	480364229	480366614	TraesCS5D03G0922800	483187578	483189963	716	MIP18 family protein
	5D	TraesCS5D02G418900	480.371	480371044	480374505	TraesCS5D03G0922900	483194393	483197854	1504	Erythronate-4-phosphate dehydrogenase family protein
	5D	TraesCS5D02G503900LC	480.373	480372754	480373065	TraesCS5D03G0923000LC	483196103	483196414	312	gated outwardly-rectifying K+ channel
	5D	TraesCS5D02G419000	480.376	480376304	480380513	TraesCS5D03G0923100	483199653	483203862	3531	Auxin-responsive protein
	5D	TraesCS5D02G419400	480.48	480479712	480481364	TraesCS5D03G0923800	483302383	483304035	1506	GRAS transcription factor
	5D	TraesCS5D02G419500	480.491	480491057	480496327	TraesCS5D03G0923900	483313729	483318668	942	DNA-directed RNA polymerase II subunit
	5D	TraesCS5D02G420000	480.705	480705385	480707247	TraesCS5D03G0924900	483519144	483520598	1455	F-box domain containing protein
	5D	TraesCS5D02G420100	480.71	480709865	480714991	TraesCS5D03G0925000	483523284	483528410	1776	Succinate dehydrogenase [ubiquinone] flavoprotein subunit, mitochondrial
	5D	TraesCS5D02G504900LC	480.75	480750359	480752978	TraesCS5D03G0925200LC	483563585	483566204	2231	Receptor-like kinase
	5D	TraesCS5D02G420300	480.855	480854658	480859856	TraesCS5D03G0925700	483667325	483672523	2657	Long-Chain Acyl-CoA Synthetase
	5D	TraesCS5D02G421200	481.428	481428226	481431556	TraesCS5D03G0927700	484247418	484250748	1831	Aspartyl/glutamyl-tRNA(Asn/Gln) amidotransferase subunit B, putative isoform 3
	5D	TraesCS5D02G421400	481.563	481563356	481565709	TraesCS5D03G0928100	484379236	484381589	1227	Arginine--tRNA ligase
	5D	TraesCS5D02G507100LC	481.664	481664333	481668510	TraesCS5D03G0929100LC	484477955	484482132	1365	Syntaxin-61
	5D	TraesCS5D02G421600	481.761	481760779	481761114	TraesCS5D03G0929200	484574480	484574815	336	Arginine--tRNA ligase
	5D	TraesCS5D02G421700	481.811	481810590	481813381	TraesCS5D03G0929500	484623060	484625851	1438	Hexosyltransferase
	5D	TraesCS5D02G507310LC	481.979	481978521	481989845	TraesCS5D03G0929700LC	484787748	484799072	3777
	5D	TraesCS5D02G422000	482.102	482102459	482108460	TraesCS5D03G0929900	484911428	484917429	2248	Citrate synthase
	5D	TraesCS5D02G422300	482.292	482291584	482300946	TraesCS5D03G0930700	485099082	485108443	4020	receptor kinase 1
	5D	TraesCS5D02G422800	482.598	482597650	482598345	TraesCS5D03G0931600	485401010	485401705	696	Photosystem I reaction center subunit III
	5D	TraesCS5D02G423300	483.227	483226651	483229510	TraesCS5D03G0933300	486023142	486026001	1355	Elongation factor 1-alpha
	5D	TraesCS5D02G423400	483.37	483370212	483373079	TraesCS5D03G0933900	486164273	486167140	1736	Elongation factor 1-alpha
	5D	TraesCS5D02G423500	483.52	483519567	483521421	TraesCS5D03G0934100	486313143	486314997	309	Glycosyltransferase
	5D	TraesCS5D02G423800	483.645	483645409	483648797	TraesCS5D03G0934700	486436808	486440173	1007	Actin-depolymerizing factor
	5D	TraesCS5D02G424000	483.69	483690461	483695831	TraesCS5D03G0934900	486481508	486486878	1899	Inosine-5'-monophosphate dehydrogenase
	5D	TraesCS5D02G424100	483.697	483696895	483699805	TraesCS5D03G0935000	486487942	486490852	1865	Tubulin beta chain
	5D	TraesCS5D02G510500LC	483.699	483698955	483699272	TraesCS5D03G0935100LC	486490002	486490319	318	protein TUB21
	5D	TraesCS5D02G424300	483.704	483703720	483706349	TraesCS5D03G0935300	486494767	486497396	1358	Alpha N-terminal protein methyltransferase 1
	5D	TraesCS5D02G424400	483.709	483708604	483711832	TraesCS5D03G0935400	486499651	486502879	1716	Obg-like ATPase 1
	5D	TraesCS5D02G424600	483.716	483716388	483717420	TraesCS5D03G0935600	486507435	486508467	655	Ribose-5-phosphate isomerase A
	5D	TraesCS5D02G424700	483.718	483717913	483720298	TraesCS5D03G0935700	486508960	486511345	1301	Ribose-5-phosphate isomerase A
	5D	TraesCS5D02G512500LC	484.255	484254758	484255078	TraesCS5D03G0938400LC	487080166	487080486	321	DNA mismatch repair protein MutS
	5D	TraesCS5D02G425500	484.291	484290830	484294372	TraesCS5D03G0938500	487116238	487119780	1271	Alpha/beta-hydrolase superfamily protein
	5D	TraesCS5D02G512600LC	484.306	484306111	484399666	TraesCS5D03G0938600LC	487131519	487225074	2067	Deoxyuridine 5'-triphosphate nucleotidohydrolase
	5D	TraesCS5D02G512800LC	484.403	484403303	484403488	TraesCS5D03G0938800LC	487228711	487228896	186	ATP-dependent RNA helicase SUV3L, mitochondrial
	5D	TraesCS5D02G425600	484.413	484413163	484415516	TraesCS5D03G0938900	487238327	487240680	565	60S ribosomal protein L44
	5D	TraesCS5D02G425900	484.567	484567322	484569813	TraesCS5D03G0939300	487401768	487404259	1245	F-box family protein
	5D	TraesCS5D02G426000	484.572	484571775	484575329	TraesCS5D03G0939400	487406221	487409775	1416	Ribosome production factor 2-like protein
	5D	TraesCS5D02G426200	484.578	484578028	484579260	TraesCS5D03G0939700	487412474	487413706	780	Reticulon-like protein
	5D	TraesCS5D02G513100LC	484.651	484651488	484651790	TraesCS5D03G0939800LC	487484271	487484573	303	Amidase family protein
	5D	TraesCS5D02G513200LC	484.655	484655384	484659025	TraesCS5D03G0939900LC	487488167	487491808	870	Serine/threonine-protein kinase AFC1
	5D	TraesCS5D02G515000LC	485.385	485385416	485385751	TraesCS5D03G0942800LC	488210756	488211091	336	PAB-dependent poly(A)-specific ribonuclease subunit PAN3
	5D	TraesCS5D02G515100LC	485.386	485385754	485385894	TraesCS5D03G0942900LC	488211092	488211220	129	pleckstrin homology (PH) domain-containing protein
	5D	TraesCS5D02G427700	485.815	485814823	485818665	TraesCS5D03G0943500	488635075	488638917	336	High mobility group protein 1
	5D	TraesCS5D02G428400	486.167	486166559	486170950	TraesCS5D03G0944600	488990102	488994493	3024	Basic helix-loop-helix transcription factor
	5D	TraesCS5D02G428900	486.25	486250057	486254710	TraesCS5D03G0945200	489072172	489076825	2968	NBS-LRR disease resistance protein
	5D	TraesCS5D02G429000	486.256	486256172	486259754	TraesCS5D03G0945400	489078287	489081869	2913	Disease resistance protein
	5D	TraesCS5D02G429100	486.442	486442098	486444228	TraesCS5D03G0945600	489262468	489264598	2048	Pentatricopeptide repeat-containing protein
	5D	TraesCS5D02G429200	486.444	486444359	486450859	TraesCS5D03G0945700	489264729	489271229	1669	Actin, putative
	5D	TraesCS5D02G429700	487.172	487171741	487176035	TraesCS5D03G0947100	489986216	489990510	2860	ATP-dependent Clp protease ATP-binding subunit
	5D	TraesCS5D02G429900	487.288	487287596	487291894	TraesCS5D03G0947600	490101928	490106228	2261	S-adenosyl-L-methionine-dependent methyltransferases superfamily protein
	5D	TraesCS5D02G517300LC	487.307	487306514	487309710	TraesCS5D03G0947700LC	490120990	490124186	1183	Alpha/beta-Hydrolases superfamily protein, putative
	5D	TraesCS5D02G430000	487.412	487411631	487413830	TraesCS5D03G0947800	490226182	490228381	486	AP-1 complex subunit sigma-1
	5D	TraesCS5D02G430200	487.577	487576997	487579936	TraesCS5D03G0948200	490389451	490392390	1387	FAD/NAD(P)-binding oxidoreductase family protein
	5D	TraesCS5D02G430500	487.88	487879630	487883799	TraesCS5D03G0949200	490686722	490690863	1279	Protein arv1
	5D	TraesCS5D02G430600	487.884	487883994	487889261	TraesCS5D03G0949300	490691058	490696302	1739	Endoplasmic reticulum-Golgi intermediate compartment protein 3
	5D	TraesCS5D02G430700	487.912	487912126	487916831	TraesCS5D03G0949500	490718869	490723605	3017	WPP domain-associated protein
	5D	TraesCS5D02G431100	488.204	488203791	488204576	TraesCS5D03G0950400	491044474	491045259	625	Protease inhibitor/seed storage/lipid transfer protein family protein
	5D	TraesCS5D02G431300	488.223	488222568	488226191	TraesCS5D03G0950700	491063250	491066873	1737	Ferredoxin--NADP reductase
	5D	TraesCS5D02G431400	488.232	488232420	488236867	TraesCS5D03G0950800	491072643	491076759	1119	Cell differentiation protein rcd1, putative, expressed
	5D	TraesCS5D02G431500	488.238	488238315	488238602	TraesCS5D03G0950900	491078207	491078494	288	Cell differentiation protein RCD1-like protein
	5D	TraesCS5D02G431700	488.342	488342478	488344884	TraesCS5D03G0951100	491181912	491184318	843	40S ribosomal protein S12
	5D	TraesCS5D02G431800	488.345	488345461	488347996	TraesCS5D03G0951200	491184895	491187430	1147	Accelerated cell death 11
	5D	TraesCS5D02G431900	488.348	488348160	488354846	TraesCS5D03G0951300	491187594	491194280	2603	Splicing factor U2af small subunit A
	5D	TraesCS5D02G519100LC	488.389	488389449	488390771	TraesCS5D03G0951600LC	491228883	491230205	1176	Zinc finger CCCH domain-containing protein 16
	5D	TraesCS5D02G432100	488.425	488425188	488426171	TraesCS5D03G0951800	491264341	491265324	984	Mitochondrial transcription termination factor family protein
	5D	TraesCS5D02G432200	488.426	488426464	488432915	TraesCS5D03G0951900	491265617	491272068	3479	Nuclear-interacting partner of ALK
	5D	TraesCS5D02G432300	488.433	488433119	488435981	TraesCS5D03G0952000	491272272	491275134	1458	LEM3 (Ligand-effect modulator 3) family protein
	5D	TraesCS5D02G432700	488.838	488837733	488838959	TraesCS5D03G0952400	491673832	491675058	1179	Glutathione-S-transferase
	5D	TraesCS5D02G432800	488.853	488853489	488856089	TraesCS5D03G0952500	491689584	491692184	1124	Peroxisomal membrane protein 13
	5D	TraesCS5D02G432900	488.857	488856949	488864709	TraesCS5D03G0952600	491693044	491700804	1579	Peroxisomal (S)-2-hydroxy-acid oxidase
	5D	TraesCS5D02G519700LC	489.178	489178257	489183302	TraesCS5D03G0953500LC	492012070	492017115	1035	DNA topoisomerase
	5D	TraesCS5D02G433700	489.349	489348526	489358173	TraesCS5D03G0954000	492182340	492191755	2146	Cullin, putative
	5D	TraesCS5D02G434100	489.775	489774653	489777453	TraesCS5D03G0954900	492711468	492714268	1816	Chaperone protein dnaJ, putative
	5D	TraesCS5D02G434300	489.891	489890983	489893159	TraesCS5D03G0955200	492827319	492829495	962	MD-2-related lipid recognition domain-containing protein / ML domain-containing protein
	5D	TraesCS5D02G434400	489.897	489896890	489903368	TraesCS5D03G0955300	492833345	492839823	3897	Nuclear pore complex protein NUP1
	5D	TraesCS5D02G434500	489.905	489904535	489908838	TraesCS5D03G0955400	492840990	492845293	3138	protein kinase family protein
	5D	TraesCS5D02G434600	490.003	490003052	490007124	TraesCS5D03G0955500	492939382	492943454	2436	Fasciclin-like arabinogalactan protein
	5D	TraesCS5D02G434700	490.007	490007408	490012216	TraesCS5D03G0955700	492943738	492948546	2489	Protein kinase family protein
	5D	TraesCS5D02G435000	490.178	490177542	490180999	TraesCS5D03G0956100	493113234	493116691	1730	myosin-binding protein (Protein of unknown function, DUF593)
	5D	TraesCS5D02G435100	490.431	490431071	490431434	TraesCS5D03G0956200	493453904	493454267	201	3-isopropylmalate dehydratase large subunit
	5D	TraesCS5D02G435700	490.512	490511742	490519644	TraesCS5D03G0957200	493533740	493541642	4519	Aldehyde oxidase, putative
	5D	TraesCS5D02G436900	490.998	490998273	491002776	TraesCS5D03G0958500	494017784	494022065	1291	Vesicle transport protein-like
	5D	TraesCS5D02G437100	491.099	491098930	491103066	TraesCS5D03G0959200	494116463	494120599	1022	Ubiquitin-conjugating enzyme (E2)
	5D	TraesCS5D02G437400	491.42	491419596	491442634	TraesCS5D03G0959700	494435529	494458205	1480	BTB-POZ and MATH domain protein
	5D	TraesCS5D02G437500	491.431	491430901	491438588	TraesCS5D03G0959900	494446834	494454159	1614	Peptidase M50 family protein
	5D	TraesCS5D02G437600	491.444	491443674	491448151	TraesCS5D03G0960000	494459245	494463637	1567	Holliday junction ATP-dependent DNA helicase RuvB
	5D	TraesCS5D02G437700	491.527	491526675	491529131	TraesCS5D03G0960100	494541968	494544424	2352	Glucan endo-1,3-beta-glucosidase, putative
	5D	TraesCS5D02G437800	491.53	491530152	491530637	TraesCS5D03G0960200	494545445	494545930	444	Zinc finger A20 and AN1 domain stress-associated protein
	5D	TraesCS5D02G438700	492.287	492286973	492287743	TraesCS5D03G0962700	495297741	495298511	708	Carbamoyl-phosphate synthase small chain
	5D	TraesCS5D02G438800	492.559	492559310	492566189	TraesCS5D03G0962900	495569512	495576391	2593	Kinase family protein
	5D	TraesCS5D02G438900	492.567	492567419	492571006	TraesCS5D03G0963000	495577498	495581085	1935	F-box protein
	5D	TraesCS5D02G439100	492.72	492720111	492724223	TraesCS5D03G0963700	495729139	495733251	2275	evolutionarily conserved C-terminal region 2
	5D	TraesCS5D02G439200	492.726	492726393	492730926	TraesCS5D03G0963900	495735295	495739828	2509	evolutionarily conserved C-terminal region 2
	5D	TraesCS5D02G439400	493.116	493115726	493117702	TraesCS5D03G0964100	496122395	496124371	1977	F-box domain containing protein-like
	5D	TraesCS5D02G524300LC	493.121	493120605	493122966	TraesCS5D03G0964200LC	496127274	496129635	1233	Alcohol dehydrogenase
	5D	TraesCS5D02G440700	493.834	493833585	493834659	TraesCS5D03G0966800	496848208	496849282	869	Glutathione S-transferase
	5D	TraesCS5D02G440900	493.912	493912368	493914686	TraesCS5D03G0967000	496926991	496929309	1666	Glycosyltransferase
	5D	TraesCS5D02G442000	494.216	494216160	494219691	TraesCS5D03G0968500	497227545	497231076	1680	Glutamate dehydrogenase
	5D	TraesCS5D02G442100	494.235	494234969	494236800	TraesCS5D03G0968700	497245757	497247588	945	30S ribosomal protein S13
	5D	TraesCS5D02G442200	494.458	494458452	494468779	TraesCS5D03G0969000	497469151	497479478	3886	5'-3' exoribonuclease, putative, expressed
	5D	TraesCS5D02G442300	494.47	494469726	494473496	TraesCS5D03G0969100	497480425	497484195	2226	Protein FRIGIDA
	5D	TraesCS5D02G443400	494.809	494809478	494814714	TraesCS5D03G0970600	497819471	497824707	2042	Queuine tRNA-ribosyltransferase activity protein
	5D	TraesCS5D02G443500	494.815	494815191	494818360	TraesCS5D03G0970700	497825184	497828353	1811	Nuclear polyadenylated RNA-binding protein
	5D	TraesCS5D02G527100LC	495.142	495142486	495143430	TraesCS5D03G0971600LC	498151232	498152176	546	Histone H2A
	5D	TraesCS5D02G444000	495.2	495199905	495200607	TraesCS5D03G0972000	498207242	498207944	703	Histone H2A
	5D	TraesCS5D02G527800LC	495.308	495308426	495309610	TraesCS5D03G0972500LC	498314425	498315609	1185	Tryptophan synthase beta chain 1
	5D	TraesCS5D02G527900LC	495.31	495309621	495309926	TraesCS5D03G0972700LC	498315620	498315925	306	Leucine-rich receptor-like protein kinase family protein
	5D	TraesCS5D02G444500	495.465	495465397	495471094	TraesCS5D03G0973800	498471502	498477199	4125	Kinesin-like protein
	5D	TraesCS5D02G444700	495.548	495548200	495551836	TraesCS5D03G0974200	498552405	498556041	3507	Receptor-like protein kinase
	5D	TraesCS5D02G444800	495.615	495615098	495618440	TraesCS5D03G0974400	498618871	498622213	1232	PITH domain-containing protein 1
	5D	TraesCS5D02G445000	495.621	495621100	495625324	TraesCS5D03G0974700	498624873	498629097	1212	Bax inhibitor-1 family protein
	5D	TraesCS5D02G445100	495.626	495625814	495629477	TraesCS5D03G0974800	498629587	498633250	1959	Heat shock transcription factor
	5D	TraesCS5D02G445200	495.63	495629788	495630999	TraesCS5D03G0975000	498633561	498634772	826	Transmembrane protein 97, Putative
	5D	TraesCS5D02G445300	495.745	495745015	495749037	TraesCS5D03G0975200	498748788	498752810	3755	F-box family protein
	5D	TraesCS5D02G445600	495.793	495792550	495793212	TraesCS5D03G0975600	498796323	498796985	581	Serine/arginine repetitive matrix protein 2, putative isoform 1
	5D	TraesCS5D02G530700LC	496.067	496066754	496069758	TraesCS5D03G0977000LC	499068709	499071713	2168	RING/FYVE/PHD zinc finger superfamily protein
	5D	TraesCS5D02G445800	496.076	496076203	496077742	TraesCS5D03G0977100	499078158	499079697	1187	B3 domain-containing protein
	5D	TraesCS5D02G446300	496.587	496586892	496589669	TraesCS5D03G0978900	499584565	499587342	1588	60S ribosomal protein L4
	5D	TraesCS5D02G446400	496.846	496846188	496848364	TraesCS5D03G0979000	499835643	499837819	1980	DUF506 family protein
	5D	TraesCS5D02G532100LC	496.904	496904243	496905189	TraesCS5D03G0979100LC	499893102	499894048	309	early nodulin-like protein 19
	5D	TraesCS5D02G446500	496.908	496908430	496910530	TraesCS5D03G0979300	499897289	499899389	1957	U3 small nucleolar RNA-associated protein 18-like protein
	5D	TraesCS5D02G446600	496.911	496910731	496917722	TraesCS5D03G0979400	499899590	499906581	3956	PHD finger-containing protein
	5D	TraesCS5D02G533300LC	496.941	496940722	496941033	TraesCS5D03G0980500LC	499929177	499929488	312	Retrovirus-related Pol polyprotein from transposon TNT 1-94
	5D	TraesCS5D02G446800	496.957	496956859	496957660	TraesCS5D03G0980700	499944936	499945737	802	Pathogenesis-related protein 1
	5D	TraesCS5D02G446900	496.979	496978545	496979616	TraesCS5D03G0980800	499966271	499967342	977	Pathogenesis-related protein 1
	5D	TraesCS5D02G534200LC	497.175	497174773	497176909	TraesCS5D03G0982400LC	500479380	500481516	1106	Kinase family protein
	5D	TraesCS5D02G447400	497.774	497774077	497783034	TraesCS5D03G0983200	501075376	501084333	2550	Guanylate-binding family protein, putative, expressed
	5D	TraesCS5D02G447500	497.783	497783476	497787581	TraesCS5D03G0983300	501084775	501088880	1612	Basic-leucine zipper (BZIP) transcription factor family
	5D	TraesCS5D02G447900	497.842	497842353	497845107	TraesCS5D03G0983900	501143056	501145810	1450	Tryptophan synthase alpha chain
	5D	TraesCS5D02G448100	497.862	497862179	497868658	TraesCS5D03G0984100	501162507	501168986	1672	Pseudouridine synthase
	5D	TraesCS5D02G448800	498.171	498171493	498173791	TraesCS5D03G0985300	501468961	501471259	2086	Endo-1,4-beta-xylanase
	5D	TraesCS5D02G449000	498.289	498289286	498291315	TraesCS5D03G0985800	501584983	501587012	1839	Endo-1,4-beta-xylanase
	5D	TraesCS5D02G449200	498.38	498379899	498383178	TraesCS5D03G0986300	501675331	501678610	1267	Basic helix-loop-helix transcription factor
	5D	TraesCS5D02G449300	498.397	498396894	498402544	TraesCS5D03G0986400	501692326	501697976	943	rRNA-processing protein efg1
	5D	TraesCS5D02G449400	498.403	498403470	498404839	TraesCS5D03G0986600	501698902	501700271	1142	Auxin-responsive protein
	5D	TraesCS5D02G449500	498.484	498483507	498486549	TraesCS5D03G0987100	501778434	501781476	3043	Leucine-rich repeat receptor-like protein kinase family protein
	5D	TraesCS5D02G449600	498.488	498487883	498494073	TraesCS5D03G0987200	501782810	501789000	2679	Lysine--tRNA ligase
	5D	TraesCS5D02G449700	498.494	498494125	498500773	TraesCS5D03G0987300	501789052	501795700	2502	DNA-binding protein SMUBP-2
	5D	TraesCS5D02G449900	498.621	498621454	498626446	TraesCS5D03G0987900	501916185	501920876	2548	Eukaryotic translation initiation factor 3 subunit B
	5D	TraesCS5D02G450100	498.672	498672334	498725405	TraesCS5D03G0988300	501965885	502018396	1320	Ankyrin repeat protein-like
	5D	TraesCS5D02G450200	498.73	498729768	498734367	TraesCS5D03G0988500	502022717	502027316	1657	Diphosphomevalonate decarboxylase
	5D	TraesCS5D02G537500LC	498.766	498765516	498769460	TraesCS5D03G0988600LC	502058133	502061870	1581	F-box family protein
	5D	TraesCS5D02G450400	498.77	498769869	498776200	TraesCS5D03G0988800	502062279	502068610	1200	E3 ubiquitin protein ligase DRIP2
	5D	TraesCS5D02G450600	498.926	498925637	498929462	TraesCS5D03G0989000	502218028	502221853	2078	3-phosphoshikimate 1-carboxyvinyltransferase
	5D	TraesCS5D02G451100	499.428	499427999	499430524	TraesCS5D03G0989800	502716625	502719150	782	30S ribosomal protein S19
	5D	TraesCS5D02G451200	499.448	499447897	499449246	TraesCS5D03G0989900	502736523	502737872	1238	Histone H1
	5D	TraesCS5D02G451300	499.653	499653046	499654281	TraesCS5D03G0990100	502940486	502941721	1143	Histone H1
	5D	TraesCS5D02G538300LC	499.708	499708024	499711009	TraesCS5D03G0990600LC	502995044	502998029	1801	FKBP-like peptidyl-prolyl cis-trans isomerase family protein
	5D	TraesCS5D02G538600LC	499.813	499812872	499815551	TraesCS5D03G0991000LC	503099059	503101473	1326	Protein FAR1-RELATED SEQUENCE 5
	5D	TraesCS5D02G451800	499.868	499867939	499870854	TraesCS5D03G0991500	503153861	503156776	2419	myosin-binding protein (Protein of unknown function, DUF593)
	5D	TraesCS5D02G451900	499.871	499871438	499876425	TraesCS5D03G0991600	503157360	503162347	1478	TPX2 (Targeting protein for Xklp2) family protein
	5D	TraesCS5D02G452000	499.955	499954967	499956378	TraesCS5D03G0991900	503240295	503241706	1282	Histone H1
	5D	TraesCS5D02G452500	500.44	500440420	500449471	TraesCS5D03G0992800	503723415	503732434	5004	Pleiotropic drug resistance ABC transporter
	5D	TraesCS5D02G452600	500.489	500489064	500491977	TraesCS5D03G0992900	503772027	503774940	933	Succinate dehydrogenase assembly factor 2, mitochondrial
	5D	TraesCS5D02G452800	500.673	500673407	500676191	TraesCS5D03G0993600	503956871	503959655	2575	receptor lectin kinase
	5D	TraesCS5D02G540000LC	500.851	500850740	500853672	TraesCS5D03G0994000LC	504133474	504135752	812	Protein REVERSION-TO-ETHYLENE SENSITIVITY1
	5D	TraesCS5D02G453200	500.857	500856755	500860875	TraesCS5D03G0994100	504138878	504142605	1186	BAH-PHD domain-containing protein
	5D	TraesCS5D02G453300	500.861	500861180	500866422	TraesCS5D03G0994200	504142910	504148152	2068	GTPase obg
	5D	TraesCS5D02G453400	500.867	500867122	500869240	TraesCS5D03G0994300	504148852	504150970	1062	carboxyl-terminal peptidase (DUF239)
	5D	TraesCS5D02G453700	501.032	501032361	501035048	TraesCS5D03G0994600	504314092	504316459	873	krueppel-like factor
	5D	TraesCS5D02G453900	501.099	501099148	501104388	TraesCS5D03G0994900	504380056	504385296	964	Centrosomal protein
	5D	TraesCS5D02G454100	501.2	501199551	501207064	TraesCS5D03G0995500	504480105	504487618	2395	Cactin
	5D	TraesCS5D02G454300	501.339	501339436	501346809	TraesCS5D03G0995700	504619009	504626382	1273	Small multi-drug export protein
	5D	TraesCS5D02G454700	501.707	501707229	501710936	TraesCS5D03G0996500	504985065	504988772	1959	3-phosphoshikimate 1-carboxyvinyltransferase
	5D	TraesCS5D02G454800	501.772	501772372	501774724	TraesCS5D03G0996600	505046840	505049192	1006	Thioredoxin
	5D	TraesCS5D02G454900	501.776	501775757	501785814	TraesCS5D03G0996700	505050225	505060033	2820	Forkhead-associated (FHA) domain-containing protein
	5D	TraesCS5D02G455000	502.018	502018272	502027268	TraesCS5D03G0996900	505291530	505300526	3200	Vacuolar protein sorting-associated protein 35
	5D	TraesCS5D02G455200	502.177	502177123	502187053	TraesCS5D03G0997800	505447331	505457261	3858	RNA-binding family protein, putative
	5D	TraesCS5D02G455300	502.362	502361914	502364945	TraesCS5D03G0998200	505629837	505632869	1171	N-acetyl-gamma-glutamyl-phosphate reductase
	5D	TraesCS5D02G455400	502.546	502546057	502549209	TraesCS5D03G0998800	505812795	505815947	1466	Actin cross-linking protein, putative
	5D	TraesCS5D02G455800	502.876	502876205	502883482	TraesCS5D03G1000600	506142196	506149473	2352	Transcription initiation factor TFIID subunit 8
	5D	TraesCS5D02G456000	503.078	503077928	503085570	TraesCS5D03G1000900	506343424	506350740	3225	Chloride channel protein
	5D	TraesCS5D02G456200	503.191	503190750	503196616	TraesCS5D03G1001200	506466710	506472576	2674	DDT domain-containing protein
	5D	TraesCS5D02G547600LC	503.239	503238711	503245995	TraesCS5D03G1005200LC	506514671	506521955	3039	Ycf68
	5D	TraesCS5D02G550000LC	503.28	503279734	503280988	TraesCS5D03G1010900LC	506555694	506556948	1255	Photosystem II protein D1
	5D	TraesCS5D02G550700LC	503.291	503290947	503291814	TraesCS5D03G1011800LC	506566907	506567774	789	Photosystem II CP43 reaction center protein
	5D	TraesCS5D02G459800	503.664	503663583	503667476	TraesCS5D03G1016700	506937005	506940898	1312	basic helix-loop-helix (bHLH) DNA-binding superfamily protein
	5D	TraesCS5D02G459900	503.67	503669584	503673987	TraesCS5D03G1016800	506943006	506947372	1607	Vesicle-associated membrane protein, putative
	5D	TraesCS5D02G555500LC	504.242	504242172	504242384	TraesCS5D03G1018500LC	507522908	507523120	213	Retrotransposon protein, putative, unclassified, expressed
	5D	TraesCS5D02G557200LC	505.089	505088841	505091679	TraesCS5D03G1020600LC	508368795	508371633	987	26S protease regulatory subunit
	5D	TraesCS5D02G460700	505.128	505128032	505130248	TraesCS5D03G1020900	508407986	508410202	1203	Prolyl 4-hydroxylase alpha subunit, putative
	5D	TraesCS5D02G460800	505.202	505201611	505207692	TraesCS5D03G1021000	508481565	508487646	4038	Cell division cycle 5-related protein
	5D	TraesCS5D02G461000	505.348	505347504	505361106	TraesCS5D03G1021500	508627460	508641062	1573	F-box family protein
	5D	TraesCS5D02G557800LC	505.375	505374800	505378003	TraesCS5D03G1021900LC	508654756	508657959	657	Chloroplastic group IIA intron splicing facilitator CRS1, chloroplastic
	5D	TraesCS5D02G462300	506.074	506074250	506091688	TraesCS5D03G1024200	509349410	509366363	8707	Histidine kinase, putative
	5D	TraesCS5D02G559100LC	506.137	506137134	506140528	TraesCS5D03G1024400LC	509430513	509433907	3395	Transposon protein, putative, Mutator sub-class
	5D	TraesCS5D02G462800	506.243	506243457	506245934	TraesCS5D03G1025000	509536259	509538736	935	60S ribosomal protein L7
	5D	TraesCS5D02G559300LC	506.244	506243634	506244122	TraesCS5D03G1025100LC	509536436	509536924	489	60S ribosomal protein L7-2
	5D	TraesCS5D02G463100	506.29	506290214	506292594	TraesCS5D03G1025400	509583016	509585396	1246	Lipid transfer protein
	5D	TraesCS5D02G463200	506.739	506738504	506739837	TraesCS5D03G1025600	510030690	510032023	707	response regulator 1
	5D	TraesCS5D02G463500	507.138	507137733	507139614	TraesCS5D03G1026200	510427934	510429815	1882	F-box family protein
	5D	TraesCS5D02G559800LC	507.161	507161191	507164256	TraesCS5D03G1026300LC	510451078	510454143	441	Fructose-bisphosphate aldolase
	5D	TraesCS5D02G463900	507.426	507426071	507431384	TraesCS5D03G1027000	510714621	510719934	2868	Exocyst complex component EXO84B
	5D	TraesCS5D02G464000	507.435	507435021	507435713	TraesCS5D03G1027100	510723571	510724263	693	Germin-like protein
	5D	TraesCS5D02G464100	507.518	507517517	507518842	TraesCS5D03G1027200	510805766	510807091	665	Histidine-kinase like protein
	5D	TraesCS5D02G464200	507.561	507561198	507568285	TraesCS5D03G1027300	510848769	510855856	2487	Cleavage and polyadenylation specificity factor subunit 2
	5D	TraesCS5D02G464700	507.771	507771414	507772537	TraesCS5D03G1027800	511057223	511058346	1124	Chlorophyll a-b binding protein, chloroplastic
	5D	TraesCS5D02G464800	507.775	507774784	507775940	TraesCS5D03G1027900	511060287	511061443	1157	Chlorophyll a-b binding protein, chloroplastic
	5D	TraesCS5D02G464900	507.835	507835095	507835895	TraesCS5D03G1028000	511120526	511121326	801	Chlorophyll a-b binding protein, chloroplastic
	5D	TraesCS5D02G465000	507.881	507880933	507887360	TraesCS5D03G1028300	511165925	511172352	2337	Squalene synthase
	5D	TraesCS5D02G465100	507.889	507888668	507894404	TraesCS5D03G1028400	511173660	511179396	2612	ATP dependent RNA helicase
	5D	TraesCS5D02G465300	507.919	507918779	507921034	TraesCS5D03G1028600	511203550	511205805	1441	Lactoylglutathione lyase
	5D	TraesCS5D02G465400	508.11	508110052	508115358	TraesCS5D03G1028800	511404135	511409441	1781	Serine/threonine-protein phosphatase
	5D	TraesCS5D02G465500	508.117	508117045	508120215	TraesCS5D03G1029000	511411128	511414298	2011	Sphingosine-1-phosphate phosphatase 1
	5D	TraesCS5D02G465600	508.158	508157643	508158312	TraesCS5D03G1029100	511451733	511452402	525	Centlein
	5D	TraesCS5D02G466200	508.62	508620115	508622721	TraesCS5D03G1030000	511911850	511914393	831	Signal peptidase I
	5D	TraesCS5D02G466700	509.024	509023844	509024550	TraesCS5D03G1030700	512314023	512314729	707	Histone H2A
	5D	TraesCS5D02G466800	509.135	509134684	509136916	TraesCS5D03G1030900	512424648	512426880	1596	Pheophorbide a oxygenase, chloroplastic
	5D	TraesCS5D02G467000	509.227	509227193	509231245	TraesCS5D03G1031200	512516881	512520933	903	5'-adenylylsulfate reductase-like 5
	5D	TraesCS5D02G467100	509.232	509232245	509234112	TraesCS5D03G1031400	512521933	512523800	1256	Transmembrane protein, putative
	5D	TraesCS5D02G467300	509.425	509424987	509426765	TraesCS5D03G1031600	512714143	512715921	1125	DUF868 family protein (DUF868)
	5D	TraesCS5D02G467500	509.511	509510792	509511143	TraesCS5D03G1031900	512799648	512799999	195	DNA ligase
	5D	TraesCS5D02G561500LC	509.514	509513814	509516481	TraesCS5D03G1032000LC	512802670	512805337	862	Cytochrome b-c1 complex subunit 7
	5D	TraesCS5D02G468000	509.567	509567048	509570795	TraesCS5D03G1032700	512854983	512858730	2154	carboxyl-terminal peptidase, putative (DUF239)
	5D	TraesCS5D02G468300	509.662	509662232	509664273	TraesCS5D03G1033000	512949501	512951542	1418	DUF1639 family protein
	5D	TraesCS5D02G468400	509.673	509672899	509673907	TraesCS5D03G1033100	512960168	512961176	1009	Photosystem I reaction center subunit II
	5D	TraesCS5D02G562100LC	509.955	509955386	509962891	TraesCS5D03G1033600LC	513241134	513248639	2157	Sulfate adenylyltransferase subunit 1
	5D	TraesCS5D02G470000	510.914	510914268	510916156	TraesCS5D03G1037100	514209254	514211142	1194	30S ribosomal protein S5
	5D	TraesCS5D02G470300	510.974	510974165	510976002	TraesCS5D03G1037500	514268503	514270340	1162	Chaperonin-like RbcX protein
	5D	TraesCS5D02G564400LC	511.493	511492555	511495778	TraesCS5D03G1037700LC	514784442	514787665	3224	DNA mismatch repair protein MutL
	5D	TraesCS5D02G470400	511.878	511878195	511883890	TraesCS5D03G1038200	515166548	515172243	4038	Cellulose synthase
	5D	TraesCS5D02G471000	512.2	512200020	512204098	TraesCS5D03G1039100	515485479	515489557	1103	Hydrolase, NUDIX family protein, expressed
	5D	TraesCS5D02G471200	512.299	512298688	512302875	TraesCS5D03G1039300	515584158	515588345	918	RNA-binding family protein
	5D	TraesCS5D02G471300	512.303	512303138	512305330	TraesCS5D03G1039400	515588608	515590800	1061	RING/U-box superfamily protein
	5D	TraesCS5D02G566200LC	512.415	512414798	512414974	TraesCS5D03G1040100LC	515704463	515704639	177	Chloroplast ORF100
	5D	TraesCS5D02G565800LC	512.411	512411195	512411566	TraesCS5D03G1041100LC	515707796	515708167	372	Hooker'S evening primr , putative
	5D	TraesCS5D02G567400LC	512.435	512434707	512435902	TraesCS5D03G1042200LC	515724371	515725566	945	Carbonic anhydrase 5B, mitochondrial
	5D	TraesCS5D02G472000	512.533	512532864	512536289	TraesCS5D03G1042600	515822471	515825896	2156	Phosphate transporter protein
	5D	TraesCS5D02G472100	512.538	512538209	512550549	TraesCS5D03G1042800	515827815	515840155	2223	Protein phosphatase 2C family protein
	5D	TraesCS5D02G472300	512.768	512768071	512773242	TraesCS5D03G1043000	516056687	516061858	3067	DNA ligase-like protein
	5D	TraesCS5D02G472400	512.773	512773393	512777376	TraesCS5D03G1043100	516062009	516065992	2187	Protein phosphatase 2c, putative
	5D	TraesCS5D02G473100	513.511	513511339	513516476	TraesCS5D03G1045400	516786550	516791687	1420	RNA-binding protein
	5D	TraesCS5D02G473200	513.538	513538179	513540445	TraesCS5D03G1045600	516812728	516814994	1304	receptor kinase 1
	5D	TraesCS5D02G473800	513.894	513893897	513895092	TraesCS5D03G1047600	517163307	517164502	971	Beta purothionin
	5D	TraesCS5D02G474000	513.924	513924171	513927647	TraesCS5D03G1047900	517193581	517197057	2101	Purple acid phosphatase
	5D	TraesCS5D02G474100	513.973	513973014	513976740	TraesCS5D03G1048000	517242424	517246150	1998	Major facilitator superfamily transporter
	5D	TraesCS5D02G474200	513.978	513978123	513979131	TraesCS5D03G1048100	517247533	517248541	910	Photosynthetic NDH subcomplex L 3
	5D	TraesCS5D02G571300LC	514.301	514300665	514302724	TraesCS5D03G1048600LC	517568071	517570130	1061	Protein kinase superfamily protein
	5D	TraesCS5D02G572100LC	514.556	514555789	514556746	TraesCS5D03G1049800LC	517851643	517852600	958	P-loop containing nucleoside triphosphate hydrolases superfamily protein
	5D	TraesCS5D02G474800	514.923	514923266	514924170	TraesCS5D03G1050300	518217144	518218048	805	Histone H2A
	5D	TraesCS5D02G572600LC	514.924	514923665	514924162	TraesCS5D03G1050400LC	518217543	518218040	498	Voltage-dependent T-type calcium channel subunit alpha-1G
	5D	TraesCS5D02G474900	514.939	514939211	514939841	TraesCS5D03G1050500	518233089	518233719	384	low-molecular-weight cysteine-rich 22
	5D	TraesCS5D02G475000	514.947	514947238	514947918	TraesCS5D03G1050600	518241116	518241796	593	Basic blue protein
	5D	TraesCS5D02G475200	514.974	514973776	514974232	TraesCS5D03G1050800	518267713	518268169	351	Basic blue protein
	5D	TraesCS5D02G475300	515.025	515024565	515025021	TraesCS5D03G1051100	518318106	518318562	369	Basic blue protein
	5D	TraesCS5D02G475500	515.043	515042520	515043227	TraesCS5D03G1051400	518336061	518336768	366	Basic blue protein
	5D	TraesCS5D02G475900	515.115	515114772	515119147	TraesCS5D03G1051900	518406730	518411105	2448	Calcium-dependent protein kinase
	5D	TraesCS5D02G476000	515.245	515244663	515246744	TraesCS5D03G1052000	518535945	518538026	2082	Lectin receptor kinase
	5D	TraesCS5D02G476300	515.407	515406694	515409754	TraesCS5D03G1052700	518696981	518700041	3061	DUF21 domain-containing protein
	5D	TraesCS5D02G476800	515.642	515641696	515642061	TraesCS5D03G1053200	518929837	518930202	366	Non-specific lipid-transfer protein
	5D	TraesCS5D02G477100	515.674	515674250	515675918	TraesCS5D03G1053700	518962391	518964059	1482	Alpha-amylase
	5D	TraesCS5D02G477500	516.785	516785468	516787932	TraesCS5D03G1054800	520064323	520066787	1602	Remorin
	5D	TraesCS5D02G477600	516.789	516788874	516794856	TraesCS5D03G1054900	520067729	520073711	2397	Mitochondrial Rho GTPase
	5D	TraesCS5D02G574400LC	516.813	516813398	516814423	TraesCS5D03G1055000LC	520092055	520093080	1026	Transducin/WD40 repeat-like superfamily protein
	5D	TraesCS5D02G477700	516.816	516816062	516817963	TraesCS5D03G1055100	520094719	520096620	1238	Short-chain dehydrogenase/reductase
	5D	TraesCS5D02G477800	516.818	516818121	516822615	TraesCS5D03G1055200	520096778	520101272	2209	Triacylglycerol lipase SDP1
	5D	TraesCS5D02G477900	516.824	516823641	516824465	TraesCS5D03G1055300	520102298	520103122	510	PAS domain-containing protein tyrosine kinase family protein
	5D	TraesCS5D02G574600LC	517.416	517415923	517416303	TraesCS5D03G1056400LC	520690076	520690456	381	Pyruvate dehydrogenase E1 component
	5D	TraesCS5D02G478900	517.422	517421521	517429036	TraesCS5D03G1056600	520695526	520702860	2851	Mg-protoporphyrin IX chelatase
	5D	TraesCS5D02G479300	517.591	517590688	517591148	TraesCS5D03G1057100	520863376	520863836	291	Wound-induced protease inhibitor
	5D	TraesCS5D02G479500	517.601	517600712	517605567	TraesCS5D03G1057400	520873400	520878255	2573	HIT zinc finger,PAPA-1-like conserved region, putative
	5D	TraesCS5D02G479600	517.667	517666569	517670254	TraesCS5D03G1057500	520939257	520942942	839	Na-translocating NADH-quinone reductase subunit A
	5D	TraesCS5D02G479700	517.671	517670516	517671081	TraesCS5D03G1057700	520943204	520943769	372	3-dehydroquinate synthase
	5D	TraesCS5D02G479900	517.755	517754901	517758179	TraesCS5D03G1058000	521027358	521030636	981	Peptidyl-prolyl cis-trans isomerase
	5D	TraesCS5D02G480000	517.758	517758375	517759292	TraesCS5D03G1058100	521030832	521031749	918	RNA binding protein
	5D	TraesCS5D02G480100	517.761	517760660	517762220	TraesCS5D03G1058200	521033117	521034677	553	50S ribosomal protein L36
	5D	TraesCS5D02G480200	517.84	517840384	517842860	TraesCS5D03G1058300	521112839	521115315	636	ADP-ribosylation factor
	5D	TraesCS5D02G480300	517.844	517844440	517859848	TraesCS5D03G1058400	521116895	521132263	3361	DNA gyrase subunit A
	5D	TraesCS5D02G575200LC	517.959	517959027	517963161	TraesCS5D03G1058500LC	521231237	521235371	2975	adenine phosphoribosyl transferase 4
	5D	TraesCS5D02G480400	517.975	517974850	517976208	TraesCS5D03G1058600	521247057	521248415	1245	RING/U-box superfamily protein
	5D	TraesCS5D02G575500LC	518.624	518624127	518624489	TraesCS5D03G1058900LC	521895228	521895590	363	2-isopropylmalate synthase 1
	5D	TraesCS5D02G480600	518.788	518787937	518798534	TraesCS5D03G1059300	522058041	522068638	5128	Multidrug resistance protein ABC transporter family
	5D	TraesCS5D02G480800	518.92	518919635	518922993	TraesCS5D03G1059500	522187580	522190938	1782	RING/U-box superfamily protein
	5D	TraesCS5D02G481100	519.196	519195630	519198133	TraesCS5D03G1059800	522462209	522464712	961	60S ribosomal protein L24
	5D	TraesCS5D02G481200	519.277	519277079	519278774	TraesCS5D03G1060100	522541841	522543536	1569	NAC domain-containing protein, putative
	5D	TraesCS5D02G481300	519.343	519343332	519348806	TraesCS5D03G1060400	522607382	522612856	2141	Methylenetetrahydrofolate reductase
	5D	TraesCS5D02G481400	519.408	519407592	519408596	TraesCS5D03G1060500	522668475	522669479	684	CLAVATA3/ESR (CLE)-related protein ESR2
	5D	TraesCS5D02G481500	519.409	519409033	519411474	TraesCS5D03G1060600	522669916	522672357	1034	50S ribosomal protein L17
	5D	TraesCS5D02G481600	519.422	519421966	519426526	TraesCS5D03G1060800	522682675	522687235	1696	KH domain-containing protein
	5D	TraesCS5D02G481700	519.432	519431831	519436380	TraesCS5D03G1060900	522692539	522697088	1490	Ethylene-responsive transcription factor, putative
	5D	TraesCS5D02G576500LC	519.639	519639196	519643090	TraesCS5D03G1061300LC	522900128	522903856	1384	DNA-directed RNA polymerase subunit
	5D	TraesCS5D02G481900	519.646	519646012	519649408	TraesCS5D03G1061400	522906505	522909901	1628	U-box protein
	5D	TraesCS5D02G482000	519.65	519649924	519653802	TraesCS5D03G1061500	522910417	522914295	1782	Kinase family protein
	5D	TraesCS5D02G576800LC	519.793	519793218	519795060	TraesCS5D03G1061900LC	523050460	523052302	435	40S ribosomal protein S26
	5D	TraesCS5D02G482200	519.796	519796018	519803026	TraesCS5D03G1062000	523053260	523060268	1727	Gtp-binding protein
	5D	TraesCS5D02G482600	519.904	519904168	519905296	TraesCS5D03G1062500	523161410	523162538	943	Nucleobase-ascorbate transporter 11
	5D	TraesCS5D02G482700	519.91	519910476	519911072	TraesCS5D03G1062700	523167718	523168314	489	Phosphatase and actin regulator 4
	5D	TraesCS5D02G482800	520.048	520047557	520050307	TraesCS5D03G1062900	523304650	523307400	1767	DCD (Development and cell death) domain protein
	5D	TraesCS5D02G483200	520.125	520125398	520131687	TraesCS5D03G1063500	523382581	523388872	1465	Myosin heavy chain-like protein, putative
	5D	TraesCS5D02G577500LC	520.304	520303527	520304147	TraesCS5D03G1064300LC	523559929	523560549	621	alpha/beta-Hydrolases superfamily protein
	5D	TraesCS5D02G577600LC	520.305	520305255	520309379	TraesCS5D03G1064400LC	523561657	523565781	363	Leucine dehydrogenase
	5D	TraesCS5D02G484500	520.719	520719262	520723873	TraesCS5D03G1065400	523974006	523978617	1046	Glucose-1-phosphate adenylyltransferase
	5D	TraesCS5D02G484800	520.774	520774267	520785242	TraesCS5D03G1065800	524028037	524039012	8428	SCAR family protein
	5D	TraesCS5D02G485300	520.888	520888219	520889689	TraesCS5D03G1066800	524139540	524141010	1269	amino acid transporter (ANT) , vacuole membrane
	5D	TraesCS5D02G485400	520.894	520893739	520898877	TraesCS5D03G1067000	524145060	524150198	3276	Zinc finger FYVE domain-containing protein 1
	5D	TraesCS5D02G485500	520.91	520909715	520911901	TraesCS5D03G1067100	524161036	524163222	1583	Pathogenesis-related thaumatin family protein
	5D	TraesCS5D02G485800	521.146	521146077	521149163	TraesCS5D03G1067600	524392954	524396040	1700	Trichome birefringence-like protein
	5D	TraesCS5D02G485900	521.256	521256493	521261745	TraesCS5D03G1068100	524502235	524507486	1266	Trichome birefringence-like protein
	5D	TraesCS5D02G486000	521.368	521367707	521372772	TraesCS5D03G1068200	524613024	524618089	1418	Protein FLX-like 1
	5D	TraesCS5D02G486100	521.398	521397560	521402500	TraesCS5D03G1068400	524642877	524647817	1866	Multiple inositol polyphosphate phosphatase 1
	5D	TraesCS5D02G486300	521.482	521481993	521484935	TraesCS5D03G1068600	524727136	524729830	1453	Cinnamoyl-CoA reductase 4
	5D	TraesCS5D02G486400	521.521	521521412	521525767	TraesCS5D03G1069100	524765914	524770269	1324	PHD finger alfin-like protein
	5D	TraesCS5D02G486500	521.674	521673548	521677277	TraesCS5D03G1069200	524917844	524921573	839	30S ribosomal protein S12
	5D	TraesCS5D02G486600	521.713	521712820	521716475	TraesCS5D03G1069300	524957116	524960771	1749	Ethylene-responsive transcription factor
	5D	TraesCS5D02G487000	522.032	522032244	522037541	TraesCS5D03G1070000	525286361	525291658	2287	Aspartokinase
	5D	TraesCS5D02G487100	522.138	522137918	522142159	TraesCS5D03G1070200	525391066	525394625	1897	Leukotriene a-4 hydrolase aminopeptidase
	5D	TraesCS5D02G487500	522.3	522299950	522300210	TraesCS5D03G1071000	525548402	525548662	261	purine permease 1
	5D	TraesCS5D02G580800LC	522.488	522487867	522489782	TraesCS5D03G1071300LC	525735575	525737490	1383	Heavy metal transport/detoxification superfamily protein
	5D	TraesCS5D02G487900	522.759	522758805	522761728	TraesCS5D03G1072200	526049030	526051953	1820	Cytochrome P450
	5D	TraesCS5D02G488100	523.015	523014862	523015914	TraesCS5D03G1072500	526300141	526301193	854	neuroblastoma-amplified sequence protein
	5D	TraesCS5D02G488500	523.452	523451905	523454959	TraesCS5D03G1074200	526736163	526739217	1775	Cytochrome P450
	5D	TraesCS5D02G488800	524.249	524249356	524251095	TraesCS5D03G1074800	527531795	527533534	1213	O-methyltransferase
	5D	TraesCS5D02G488900	524.259	524259452	524261298	TraesCS5D03G1074900	527541962	527543808	1404	O-methyltransferase
	5D	TraesCS5D02G489000	524.335	524334560	524335791	TraesCS5D03G1075000	527616174	527617405	1020	Chalcone-flavonone isomerase family protein
	5D	TraesCS5D02G489100	524.437	524437489	524441531	TraesCS5D03G1075100	527718974	527723016	2603	Phosphatidylinositol N-acetyglucosaminlytransferase subunit P-like protein
	5D	TraesCS5D02G489200	524.449	524448986	524453539	TraesCS5D03G1075200	527730471	527735024	2959	Leucine Rich Repeat family protein, expressed
	5D	TraesCS5D02G489700	524.586	524586426	524589089	TraesCS5D03G1075900	527867043	527869706	993	Ras-related protein Rab-8A
	5D	TraesCS5D02G489900	524.917	524917361	524917615	TraesCS5D03G1076400	528194432	528194686	255	Ring box family protein
	5D	TraesCS5D02G490000	524.922	524922027	524925359	TraesCS5D03G1076600	528199097	528202429	1818	Dihydrolipoamide acetyltransferase component of pyruvate dehydrogenase complex
	5D	TraesCS5D02G490100	525.07	525069594	525082429	TraesCS5D03G1076800	528346213	528359048	2186	NEDD8-activating enzyme E1 regulatory subunit
	5D	TraesCS5D02G491800	525.392	525391713	525392200	TraesCS5D03G1078800	528666763	528667250	396	Beta-1,3-N-acetylglucosaminyltransferase family protein
	5D	TraesCS5D02G491900	525.471	525471415	525472578	TraesCS5D03G1079100	528746076	528747239	1043	Actin depolymerizing factor
	5D	TraesCS5D02G584300LC	525.473	525472576	525480153	TraesCS5D03G1079200LC	528747237	528754814	3909	Protein phosphatase 2c, putative
	5D	TraesCS5D02G584700LC	525.594	525593758	525594222	TraesCS5D03G1079900LC	528868394	528868858	465	Glutathione S-transferase T3
	5D	TraesCS5D02G492400	525.659	525658928	525661018	TraesCS5D03G1080100	528933046	528935136	1032	Actin-depolymerizing factor
	5D	TraesCS5D02G492600	525.669	525669296	525675533	TraesCS5D03G1080300	528943414	528949651	2263	Sec14 cytosolic factor
	5D	TraesCS5D02G492900	525.783	525783192	525788685	TraesCS5D03G1081100	529056917	529062410	1977	70-kDa heat shock protein
	5D	TraesCS5D02G585300LC	525.787	525787230	525788324	TraesCS5D03G1081200LC	529060955	529062049	1095	NAD-specific glutamate dehydrogenase
	5D	TraesCS5D02G493200	525.983	525982565	525986106	TraesCS5D03G1081500	529254654	529258227	2293	Phosphatase 2C family protein
	5D	TraesCS5D02G493700	526.293	526292595	526295816	TraesCS5D03G1082200	529562858	529566079	1413	Dolichyl-phosphate beta-glucosyltransferase
	5D	TraesCS5D02G493800	526.405	526404751	526409968	TraesCS5D03G1082300	529674999	529680216	1755	Protein kinase
	5D	TraesCS5D02G494400	526.46	526460199	526467339	TraesCS5D03G1083600	529730098	529737238	4623	receptor kinase 1
	5D	TraesCS5D02G494700	526.568	526567993	526568256	TraesCS5D03G1084000	529837892	529838155	264	GTPase Der
	5D	TraesCS5D02G494800	526.57	526569502	526572455	TraesCS5D03G1084100	529839401	529842354	1353	Expansin
	5D	TraesCS5D02G495000	526.687	526686908	526692493	TraesCS5D03G1084800	529956807	529962392	4055	NAD(P)-binding rossmann-fold protein
	5D	TraesCS5D02G587200LC	526.725	526724976	526725272	TraesCS5D03G1085300LC	529994875	529995171	297	Calcium-binding EF hand family protein
	5D	TraesCS5D02G495200	526.763	526762660	526763212	TraesCS5D03G1085900	530032305	530032857	375	phosphoenolpyruvate carboxylase 2
	5D	TraesCS5D02G495600	526.865	526864571	526866649	TraesCS5D03G1086400	530134269	530136347	1042	Ribosomal RNA large subunit methyltransferase E
	5D	TraesCS5D02G496000	526.908	526907564	526911467	TraesCS5D03G1086900	530176489	530180392	1763	Hsp70 nucleotide exchange factor fes1
	5D	TraesCS5D02G496100	526.914	526913570	526918469	TraesCS5D03G1087100	530182495	530187123	2090	Kinetochore protein NDC80
	5D	TraesCS5D02G496300	527.097	527096701	527100368	TraesCS5D03G1087300	530364409	530368076	2071	B3 domain-containing protein family
	5D	TraesCS5D02G496400	527.14	527140445	527141487	TraesCS5D03G1087400	530408012	530409054	816	Photosystem I reaction center subunit IV
	5D	TraesCS5D02G496700	527.161	527161002	527166925	TraesCS5D03G1087700	530428350	530434248	1747	Mediator of RNA polymerase II transcription subunit 12
	5D	TraesCS5D02G496800	527.181	527180703	527200021	TraesCS5D03G1087800	530448079	530467263	3585	Alpha-mannosidase
	5D	TraesCS5D02G497000	527.431	527430771	527433761	TraesCS5D03G1088200	530694619	530697609	1583	DCD (Development and cell death) domain protein
	5D	TraesCS5D02G497200	527.492	527492474	527494174	TraesCS5D03G1088900	530756322	530758022	1150	Chaperone DnaJ
	5D	TraesCS5D02G588710LC	527.495	527495100	527498487	TraesCS5D03G1089000LC	530758948	530762335	2606
	5D	TraesCS5D02G497400	527.499	527498539	527503681	TraesCS5D03G1089100	530762387	530767516	1395	Protein KTI12
	5D	TraesCS5D02G497800	527.895	527894662	527902518	TraesCS5D03G1090300	531157500	531165356	2112	Urease subunit alpha
	5D	TraesCS5D02G498200	528.144	528144111	528148542	TraesCS5D03G1090800	531586118	531590549	2040	Sugar transporter family protein, putative, expressed
	5D	TraesCS5D02G498400	528.23	528229779	528230768	TraesCS5D03G1091500	531671127	531672116	990	Late embryogenesis abundant (LEA) hydroxyproline-rich glycoprotein family
	5D	TraesCS5D02G498600	528.402	528401664	528404048	TraesCS5D03G1092200	531842566	531844950	1225	Ras-related protein, expressed
	5D	TraesCS5D02G498700	528.415	528415070	528417513	TraesCS5D03G1092300	531855732	531858175	2340	Protein NRT1/ PTR FAMILY 5.5
	5D	TraesCS5D02G499100	528.728	528727598	528731525	TraesCS5D03G1093600	532160045	532163972	2158	Nucleobase ascorbate transporter
	5D	TraesCS5D02G499700	528.818	528818286	528839342	TraesCS5D03G1094500	532250591	532271393	3976	transmembrane protein
	5D	TraesCS5D02G499900	528.845	528844739	528848745	TraesCS5D03G1094700	532276790	532280796	1652	Pectin acetylesterase
	5D	TraesCS5D02G500000	528.879	528878978	528883479	TraesCS5D03G1094800	532310668	532314929	1500	Pectin acetylesterase
	5D	TraesCS5D02G500100	528.965	528964545	528968723	TraesCS5D03G1095000	532395301	532399479	2089	Calmodulin-binding protein, putative, expressed
	5D	TraesCS5D02G500300	528.973	528973078	528978054	TraesCS5D03G1095200	532403834	532408810	3400	Pentatricopeptide repeat-containing protein
	5D	TraesCS5D02G592000LC	528.973	528973443	528973952	TraesCS5D03G1095300LC	532404199	532404708	510	LRR receptor-like serine/threonine-protein kinase RCH1
	5D	TraesCS5D02G500400	528.978	528978027	528980718	TraesCS5D03G1095400	532408783	532411474	1546	Ribosomal L11 methyltransferase
	5D	TraesCS5D02G592100LC	529.196	529196153	529196435	TraesCS5D03G1095800LC	532624541	532624823	249	Far1-related sequence 6-like protein
	5D	TraesCS5D02G500900	529.22	529219886	529221935	TraesCS5D03G1096000	532647768	532649541	162	NF-X1-type zinc finger protein NFXL2
	5D	TraesCS5D02G501100	529.347	529346790	529351653	TraesCS5D03G1096400	532774271	532779134	2189	Kinase family protein
	5D	TraesCS5D02G501200	529.352	529352149	529355146	TraesCS5D03G1096500	532779630	532782627	1196	Mitochondrial import inner membrane translocase subunit
	5D	TraesCS5D02G501300	529.355	529355329	529357345	TraesCS5D03G1096600	532782810	532784826	993	Transcription termination/antitermination protein NusG
	5D	TraesCS5D02G592400LC	529.359	529358550	529358894	TraesCS5D03G1096700LC	532786031	532786375	345	Atypical kinase coq-8, mitochondrial
	5D	TraesCS5D02G501700	529.534	529533985	529541567	TraesCS5D03G1097300	532956794	532964057	3003	Protein DEFECTIVE IN EXINE FORMATION 1
	5D	TraesCS5D02G502200	529.816	529815663	529817000	TraesCS5D03G1099500	533235389	533236726	757	Cysteine proteinase inhibitor
	5D	TraesCS5D02G502600	529.845	529845043	529846275	TraesCS5D03G1100100	533264769	533266001	751	Cysteine proteinase inhibitor
	5D	TraesCS5D02G502700	529.847	529846913	529853011	TraesCS5D03G1100200	533266639	533272359	2143	Kinetochore protein NDC80
	5D	TraesCS5D02G502900	530.054	530054219	530055003	TraesCS5D03G1100400	533464593	533465377	785	Thylakoid soluble phosphoprotein
	5D	TraesCS5D02G503000	530.061	530061267	530065390	TraesCS5D03G1100500	533471290	533475413	1657	AT-rich interactive domain-containing protein 2
	5D	TraesCS5D02G503100	530.066	530066289	530070288	TraesCS5D03G1100600	533476312	533480311	1083	Trafficking protein particle complex subunit 4
	5D	TraesCS5D02G594600LC	530.156	530155648	530155995	TraesCS5D03G1100800LC	533565673	533566020	348	Glycine--tRNA ligase
	5D	TraesCS5D02G503500	530.404	530403579	530406725	TraesCS5D03G1101200	533812162	533815308	1620	fold protein
	5D	TraesCS5D02G503700	530.425	530424588	530428220	TraesCS5D03G1101500	533833171	533836803	1540	RNA binding protein
	5D	TraesCS5D02G503800	530.428	530428258	530432479	TraesCS5D03G1101600	533836841	533841062	2301	Anthranilate synthase
	5D	TraesCS5D02G594900LC	530.429	530428871	530428975	TraesCS5D03G1101700LC	533837454	533837558	105	Integrase-type DNA-binding superfamily protein
	5D	TraesCS5D02G595000LC	530.438	530438211	530438965	TraesCS5D03G1101800LC	533846910	533847664	564	Invertase/pectin methylesterase inhibitor family protein
	5D	TraesCS5D02G504100	530.646	530645503	530649282	TraesCS5D03G1102600	534053891	534057670	2268	Non specific phospholipase C
	5D	TraesCS5D02G504200	530.775	530775074	530776484	TraesCS5D03G1102900	534183376	534184786	1098	DNA polymerase epsilon catalytic subunit A, putative
	5D	TraesCS5D02G504600	530.87	530869917	530872394	TraesCS5D03G1103800	534276751	534279228	762	50S ribosomal protein L18
	5D	TraesCS5D02G504900	531.254	531253952	531254534	TraesCS5D03G1104400	534659347	534659929	583	TELO2-interacting protein 1
	5D	TraesCS5D02G505100	531.387	531386747	531391389	TraesCS5D03G1104600	534791169	534795811	1587	RING/FYVE/PHD zinc finger-containing protein
	5D	TraesCS5D02G596600LC	531.439	531438722	531439279	TraesCS5D03G1104900LC	534842953	534843510	558	Translation initiation factor IF-2
	5D	TraesCS5D02G596810LC	531.51	531510389	531516969	TraesCS5D03G1105500LC	534913764	534920344	2677
	5D	TraesCS5D02G505900	531.886	531885867	531890009	TraesCS5D03G1105700	535287636	535291778	1802	Organic solute transporter-like
	5D	TraesCS5D02G506000	531.892	531892470	531896613	TraesCS5D03G1105800	535294239	535298382	1109	Late embryogenesis abundant (LEA) hydroxyproline-rich glycoprotein family
	5D	TraesCS5D02G506200	531.994	531994057	531997865	TraesCS5D03G1106100	535395281	535399089	1307	SPX domain-containing family protein
	5D	TraesCS5D02G506400	532.226	532225576	532228375	TraesCS5D03G1106300	535625874	535628673	1014	Methyltransferase family protein
	5D	TraesCS5D02G506700	532.275	532274779	532279026	TraesCS5D03G1106900	535674874	535679121	2558	F-box family protein
	5D	TraesCS5D02G506800	532.281	532280506	532284645	TraesCS5D03G1107000	535680600	535684739	2212	F-box family protein
	5D	TraesCS5D02G506900	532.553	532552717	532556187	TraesCS5D03G1107100	535949499	535952969	1237	Fumarylacetoacetate hydrolase, putative
	5D	TraesCS5D02G507000	532.556	532556059	532558721	TraesCS5D03G1107200	535952841	535955503	1385	Epoxide hydrolase 2
	5D	TraesCS5D02G597300LC	532.556	532556376	532557275	TraesCS5D03G1107300LC	535953158	535954057	234	Protein kinase superfamily protein
	5D	TraesCS5D02G597500LC	532.655	532655345	532658004	TraesCS5D03G1107800LC	536052111	536054770	1428	Receptor-like kinase
	5D	TraesCS5D02G598300LC	532.751	532751032	532752791	TraesCS5D03G1108800LC	536147611	536149370	1563	HAT transposon superfamily
	5D	TraesCS5D02G598400LC	532.753	532752843	532753601	TraesCS5D03G1108900LC	536149422	536150180	759	HAT transposon superfamily, putative
	5D	TraesCS5D02G508200	533.199	533199102	533204257	TraesCS5D03G1109700	536590685	536595840	1993	Sn1-specific diacylglycerol lipase alpha
	5D	TraesCS5D02G508500	533.639	533639105	533645336	TraesCS5D03G1110500	537028476	537034707	3015	Pumilio domain-containing-like protein
	5D	TraesCS5D02G508600	533.658	533658016	533666539	TraesCS5D03G1110700	537047199	537055438	2494	Pumilio domain-containing-like protein
	5D	TraesCS5D02G508700	533.864	533863612	533869043	TraesCS5D03G1110800	537240264	537245695	2348	Pumilio
	5D	TraesCS5D02G508800	533.913	533912784	533914217	TraesCS5D03G1110900	537289075	537290508	1227	GATA transcription factor, putative
	5D	TraesCS5D02G508900	533.999	533999382	534003326	TraesCS5D03G1111000	537375481	537379425	1591	DUF789 family protein
	5D	TraesCS5D02G509100	534.005	534004811	534008130	TraesCS5D03G1111200	537380910	537384229	1569	Phosphoribosylformylglycinamidine cyclo-ligase
	5D	TraesCS5D02G509300	534.091	534090688	534095106	TraesCS5D03G1111900	537465353	537469771	3301	GPI-anchored adhesin-like protein
	5D	TraesCS5D02G599900LC	534.61	534610377	534612586	TraesCS5D03G1112300LC	537975753	537977962	1083	Calreticulin
	5D	TraesCS5D02G509600	534.635	534634775	534639743	TraesCS5D03G1112600	538000037	538005005	3126	Elongation factor
	5D	TraesCS5D02G509700	534.856	534856264	534859370	TraesCS5D03G1112700	538220664	538223770	2478	Elongation factor
	5D	TraesCS5D02G509800	534.864	534864327	534866881	TraesCS5D03G1112800	538228727	538231281	1344	Elongation factor
	5D	TraesCS5D02G510000	535.005	535005186	535008131	TraesCS5D03G1114000	538409201	538412146	685	Huntingtin interacting protein K
	5D	TraesCS5D02G510100	535.127	535127456	535130518	TraesCS5D03G1114100	538531471	538534533	1673	Protein phosphatase 2c, putative
	5D	TraesCS5D02G601100LC	535.172	535172065	535199875	TraesCS5D03G1114300LC	538576080	538603890	1515	Eukaryotic translation initiation factor 6
	5D	TraesCS5D02G601200LC	535.2	535200166	535203986	TraesCS5D03G1114400LC	538604181	538608001	738	4-hydroxybenzoate octaprenyltransferase
	5D	TraesCS5D02G510600	535.591	535590636	535591177	TraesCS5D03G1114900	538992323	538992864	257	Oxygen-dependent coproporphyrinogen-III oxidase
	5D	TraesCS5D02G510900	535.821	535820595	535824344	TraesCS5D03G1115500	539221617	539225366	2118	BTB/POZ domain-containing family protein
	5D	TraesCS5D02G511200	535.916	535916191	535922054	TraesCS5D03G1116400	539316678	539322541	1875	Galactokinase
	5D	TraesCS5D02G512100	536.415	536414896	536421339	TraesCS5D03G1117700	539809923	539816366	2912	Chaperone protein dnaJ
	5D	TraesCS5D02G512300	536.537	536536574	536541626	TraesCS5D03G1118200	539931601	539936653	1866	Protein kinase
	5D	TraesCS5D02G512600	536.789	536789000	536792355	TraesCS5D03G1118600	540184060	540187415	1711	tRNA:m(4)X modification enzyme TRM13-like protein
	5D	TraesCS5D02G513200	537.323	537322585	537325309	TraesCS5D03G1120300	540712955	540715679	1615	COBW domain-containing protein 1
	5D	TraesCS5D02G513300	537.393	537393493	537399223	TraesCS5D03G1120600	540783465	540789195	2889	Squamosa promoter-binding protein, putative
	5D	TraesCS5D02G513600	537.672	537671501	537675675	TraesCS5D03G1121300	541060270	541064444	2185	Pectin lyase-like superfamily protein
	5D	TraesCS5D02G513700	537.676	537675825	537678623	TraesCS5D03G1121400	541064594	541067392	792	Deaminase-related family protein
	5D	TraesCS5D02G513800	537.737	537737413	537738987	TraesCS5D03G1121500	541125828	541127402	963	Deaminase-related family protein
	5D	TraesCS5D02G514000	537.755	537755017	537761670	TraesCS5D03G1121700	541143421	541149773	1667	Flap endonuclease 1
	5D	TraesCS5D02G514200	537.965	537964551	537969711	TraesCS5D03G1122200	541438620	541443779	1699	Threonine--tRNA ligase
	5D	TraesCS5D02G605100LC	538.006	538005551	538012309	TraesCS5D03G1122300LC	541479041	541485641	2120	Calcium-binding EF hand protein-like
	5D	TraesCS5D02G514800	538.348	538347551	538360143	TraesCS5D03G1123800	541819538	541832130	4502	Sentrin-specific protease
	5D	TraesCS5D02G515300	538.659	538659198	538660355	TraesCS5D03G1125100	542128011	542129168	1158	Wound-responsive family protein
	5D	TraesCS5D02G515700	538.694	538693904	538697103	TraesCS5D03G1125700	542162187	542165386	1430	Electron transfer flavoprotein subunit alpha, mitochondrial
	5D	TraesCS5D02G515800	538.697	538697015	538712316	TraesCS5D03G1125800	542165298	542180599	5669	DNA-directed RNA polymerase subunit
	5D	TraesCS5D02G515900	538.765	538764777	538771435	TraesCS5D03G1126000	542232603	542239259	2308	Acyl-CoA-binding domain-containing protein 4
	5D	TraesCS5D02G516000	538.775	538775059	538782398	TraesCS5D03G1126100	542242432	542249771	2010	Kelch repeat-containing family protein
	5D	TraesCS5D02G516100	538.784	538784172	538786647	TraesCS5D03G1126200	542251545	542254020	1215	Ferredoxin
	5D	TraesCS5D02G516200	538.788	538787661	538791714	TraesCS5D03G1126300	542255034	542259087	2048	Actin
	5D	TraesCS5D02G516500	539.024	539024473	539027733	TraesCS5D03G1127000	542490970	542494230	1926	RNA-binding protein
	5D	TraesCS5D02G607600LC	539.025	539024609	539024983	TraesCS5D03G1127100LC	542491106	542491480	375	Cysteine/Histidine-rich C1 domain family protein
	5D	TraesCS5D02G607700LC	539.025	539025131	539025538	TraesCS5D03G1127200LC	542491628	542492035	408	Dipeptidyl-peptidase 5
	5D	TraesCS5D02G516600	539.031	539031287	539033555	TraesCS5D03G1127300	542497784	542500052	851	peptidyl-prolyl cis-trans isomerase G
	5D	TraesCS5D02G516700	539.034	539033825	539035603	TraesCS5D03G1127400	542500322	542502100	952	Photosystem II reaction center Psb28 protein
	5D	TraesCS5D02G517000	539.07	539070176	539072484	TraesCS5D03G1127800	542536433	542538741	1466	IAA-amino acid hydrolase ILR1
	5D	TraesCS5D02G517200	539.217	539217461	539223365	TraesCS5D03G1128300	542681406	542687310	4006	Cellulose synthase
	5D	TraesCS5D02G517600	539.458	539458111	539465609	TraesCS5D03G1129400	542921208	542928715	2415	Nicotinate phosphoribosyltransferase, putative, expressed
	5D	TraesCS5D02G517800	539.586	539585580	539596132	TraesCS5D03G1129800	543048281	543058833	3004	U3 small nucleolar RNA-associated protein 25
	5D	TraesCS5D02G518600	539.958	539958024	539964722	TraesCS5D03G1131600	543415965	543422664	1925	Ubiquinone biosynthesis monooxygenase COQ6, mitochondrial
	5D	TraesCS5D02G518700	539.969	539969460	539972258	TraesCS5D03G1131900	543427402	543430200	601	E3 ubiquitin-protein ligase
	5D	TraesCS5D02G518800	539.973	539972575	539974298	TraesCS5D03G1132000	543430517	543432240	996	Mitochondrial transcription termination factor family protein
	5D	TraesCS5D02G519700	540.287	540287089	540290692	TraesCS5D03G1133700	543741102	543744488	1774	Post-GPI attachment to proteins factor 3
	5D	TraesCS5D02G519800	540.34	540340180	540342768	TraesCS5D03G1133900	543793315	543795903	2589	Serine/threonine-protein kinase
	5D	TraesCS5D02G519900	540.344	540344294	540349797	TraesCS5D03G1134100	543797429	543802644	2440	Polyketide cyclase/dehydrase and lipid transporter
	5D	TraesCS5D02G611400LC	540.588	540587907	540588618	TraesCS5D03G1134300LC	544039820	544040531	186	Zinc finger C-x8-C-x5-C-x3-H type family protein
	5D	TraesCS5D02G611500LC	540.829	540829470	540833498	TraesCS5D03G1134500LC	544276863	544280758	678	DNA ligase-like protein
	5D	TraesCS5D02G520200	541.607	541607250	541611954	TraesCS5D03G1135300	545049459	545054163	3502	Kinase family protein
	5D	TraesCS5D02G612500LC	541.908	541908307	541913656	TraesCS5D03G1136000LC	545345754	545351111	987	Riboflavin biosynthesis protein ribBA
	5D	TraesCS5D02G614500LC	542.578	542578295	542578786	TraesCS5D03G1139100LC	546008020	546008511	492	ATPase family AAA domain-containing protein 2
	5D	TraesCS5D02G521800	542.655	542654827	542660158	TraesCS5D03G1139700	546083627	546088958	1166	Trafficking protein particle complex subunit
	5D	TraesCS5D02G522000	542.68	542679857	542681089	TraesCS5D03G1140200	546108183	546109415	966	Disease resistance protein (TIR-NBS-LRR class) family
	5D	TraesCS5D02G615200LC	542.681	542681101	542682621	TraesCS5D03G1140300LC	546109427	546110947	1323	NBS-LRR disease resistance protein, putative
	5D	TraesCS5D02G522100	542.69	542690315	542701130	TraesCS5D03G1140400	546118382	546129197	2967	Nuclease domain-containing protein 1
	5D	TraesCS5D02G522400	543.055	543054967	543058471	TraesCS5D03G1140900	546490677	546494181	3505	Protein TolB
	5D	TraesCS5D02G615500LC	543.057	543057481	543060567	TraesCS5D03G1141000LC	546493191	546496277	1811	BTB/POZ domain-containing protein
	5D	TraesCS5D02G522700	543.098	543098434	543102272	TraesCS5D03G1141400	546534143	546537981	2364	ATP-dependent zinc metalloprotease FTSH protein
	5D	TraesCS5D02G522900	543.212	543212489	543215774	TraesCS5D03G1141700	546648198	546651483	2416	ATP-dependent zinc metalloprotease FTSH protein
	5D	TraesCS5D02G523500	543.332	543331660	543335606	TraesCS5D03G1143000	546767369	546771315	2673	ATP-dependent zinc metalloprotease FTSH protein
	5D	TraesCS5D02G523600	543.338	543338316	543340537	TraesCS5D03G1143200	546774025	546776246	1432	Copper ion-binding protein
	5D	TraesCS5D02G524000	543.467	543466708	543468431	TraesCS5D03G1144000	546902160	546903883	336	DnaJ homolog subfamily C member 16
	5D	TraesCS5D02G617000LC	543.468	543468010	543468312	TraesCS5D03G1144100LC	546903462	546903764	303	Elongation factor G
	5D	TraesCS5D02G524700	543.602	543602251	543604197	TraesCS5D03G1145100	547036182	547038128	501	MICOS complex subunit Mic10-like protein (DUF543)
	5D	TraesCS5D02G617600LC	543.655	543654974	543655396	TraesCS5D03G1145500LC	547087907	547088329	423	Retrotransposon protein, putative, unclassified
	5D	TraesCS5D02G525000	543.687	543687440	543694159	TraesCS5D03G1145700	547120161	547126880	2035	Protein kinase family protein
	5D	TraesCS5D02G617700LC	543.695	543695022	543696657	TraesCS5D03G1145900LC	547127743	547129378	861	Receptor-like protein kinase
	5D	TraesCS5D02G617800LC	543.701	543701443	543701820	TraesCS5D03G1146000LC	547133837	547134214	378	Urocanate hydratase
	5D	TraesCS5D02G617900LC	543.705	543705170	543705825	TraesCS5D03G1146100LC	547137564	547138219	366	Receptor-type tyrosine-protein phosphatase kappa
	5D	TraesCS5D02G618000LC	543.706	543706344	543707663	TraesCS5D03G1146200LC	547138738	547140057	618	F-box family protein
	5D	TraesCS5D02G618100LC	543.758	543758088	543759746	TraesCS5D03G1146400LC	547190526	547192185	199	Outer arm dynein light chain 1 protein
	5D	TraesCS5D02G525800	543.835	543835017	543838207	TraesCS5D03G1147200	547267003	547270193	2117	F-box family protein
	5D	TraesCS5D02G525900	543.838	543838347	543843667	TraesCS5D03G1147300	547270333	547275653	1614	F-box protein
	5D	TraesCS5D02G618400LC	543.852	543851682	543852094	TraesCS5D03G1147400LC	547283668	547284080	306	Prohibitin
	5D	TraesCS5D02G618500LC	543.854	543854275	543855793	TraesCS5D03G1147500LC	547286261	547287779	459	Prohibitin-2
	5D	TraesCS5D02G526000	543.857	543856550	543859719	TraesCS5D03G1147600	547288536	547291705	2061	F-box protein
	5D	TraesCS5D02G526400	544.285	544284634	544287390	TraesCS5D03G1148400	547713014	547715770	1588	F-box protein
	5D	TraesCS5D02G527100	544.612	544611899	544615156	TraesCS5D03G1149900	548039576	548042833	1284	Prohibitin
	5D	TraesCS5D02G527500	544.696	544695877	544698087	TraesCS5D03G1150400	548123554	548125764	1943	Receptor-like kinase
	5D	TraesCS5D02G528400	545.211	545210939	545215621	TraesCS5D03G1152600	548797400	548802066	2014	Protein kinase
	5D	TraesCS5D02G528700	545.524	545523515	545526025	TraesCS5D03G1153300	549108535	549111045	1803	GrpE protein homolog
	5D	TraesCS5D02G529100	545.927	545926550	545933137	TraesCS5D03G1154300	549508648	549515235	2042	Vacuolar protein sorting-associated protein 9A
	5D	TraesCS5D02G529500	546.075	546075053	546077276	TraesCS5D03G1156100	549655765	549657988	1182	Ras-related protein, expressed
	5D	TraesCS5D02G529700	546.085	546084705	546087351	TraesCS5D03G1156300	549665417	549668063	1386	Late embryogenesis abundant protein Lea14
	5D	TraesCS5D02G623600LC	546.086	546086092	546087480	TraesCS5D03G1156400LC	549666804	549668192	1389	Acetate kinase
	5D	TraesCS5D02G530200	546.649	546649028	546651269	TraesCS5D03G1158300	550228573	550230814	932	30S ribosomal protein S6
	5D	TraesCS5D02G530300	546.652	546651779	546657365	TraesCS5D03G1158400	550231324	550236910	2391	Luc7-like protein
	5D	TraesCS5D02G530600	546.688	546687753	546690173	TraesCS5D03G1158700	550267298	550269718	2421	Serine/threonine-protein kinase
	5D	TraesCS5D02G530700	546.696	546695539	546703266	TraesCS5D03G1158800	550275020	550282747	3116	Ion channel DMI1
	5D	TraesCS5D02G625100LC	546.778	546777687	546782488	TraesCS5D03G1158900LC	550357168	550361969	3443	Protein FAR1-RELATED SEQUENCE 6
	5D	TraesCS5D02G531100	546.858	546858080	546865594	TraesCS5D03G1159700	550437561	550445075	1559	Zinc finger MYND domain-containing protein 15
	5D	TraesCS5D02G531200	546.906	546906214	546913767	TraesCS5D03G1159900	550485248	550492801	1458	Protein kinase-like protein
	5D	TraesCS5D02G531300	546.918	546917879	546922510	TraesCS5D03G1160000	550496913	550501544	3013	Serine/threonine protein phosphatase 2A regulatory subunit B
	5D	TraesCS5D02G531400	546.922	546921823	546924651	TraesCS5D03G1160100	550500857	550503685	1509	GDSL esterase/lipase
	5D	TraesCS5D02G625700LC	547.047	547046984	547048524	TraesCS5D03G1160200LC	550626281	550627821	1031	Unknown protein
	5D	TraesCS5D02G531600	547.05	547049945	547057967	TraesCS5D03G1160400	550629242	550637264	1766	Membrane protein insertase YidC
	5D	TraesCS5D02G531800	547.069	547069168	547071896	TraesCS5D03G1160700	550648465	550651193	1104	ER lumen protein-retaining receptor
	5D	TraesCS5D02G532100	547.273	547273461	547277281	TraesCS5D03G1161300	550851183	550855003	1606	Polyribonucleotide nucleotidyltransferase
	5D	TraesCS5D02G532500	547.501	547501182	547528872	TraesCS5D03G1162000	551423858	551451548	5274	Receptor-like protein kinase
	5D	TraesCS5D02G532800	547.705	547704729	547715318	TraesCS5D03G1162500	551627404	551637609	1296	Ankyrin repeat protein-like
	5D	TraesCS5D02G532900	547.716	547716315	547721425	TraesCS5D03G1162600	551638606	551643716	1268	Eukaryotic aspartyl protease family protein
	5D	TraesCS5D02G533500	547.925	547924781	547926716	TraesCS5D03G1163500	551845406	551847341	1429	Pirin-like protein
	5D	TraesCS5D02G533600	547.984	547984056	547987307	TraesCS5D03G1163700	551903399	551906650	2315	RNA binding protein
	5D	TraesCS5D02G533800	548.022	548022328	548031311	TraesCS5D03G1164000	551941429	551950412	2185	Long-chain-fatty-acid CoA ligase, putative
	5D	TraesCS5D02G536000	549.63	549629652	549631494	TraesCS5D03G1169300	553541369	553543211	1479	Dehydrogenase/reductase
	5D	TraesCS5D02G536100	549.631	549631107	549635538	TraesCS5D03G1169400	553542824	553547255	1332	Mitochondrial carrier protein, putative
	5D	TraesCS5D02G536200	549.647	549646796	549648756	TraesCS5D03G1169500	553558403	553560363	1614	Glycosyltransferase
	5D	TraesCS5D02G536500	549.77	549770404	549774158	TraesCS5D03G1169800	553681432	553685186	1916	Glycosyltransferase
	5D	TraesCS5D02G536700	549.849	549849396	549855426	TraesCS5D03G1170200	553759729	553765759	2753	Conserved oligomeric Golgi complex subunit 2
	5D	TraesCS5D02G536800	549.855	549855390	549858761	TraesCS5D03G1170300	553765723	553769094	1352	RPM1-interacting protein 4
	5D	TraesCS5D02G536900	549.862	549862326	549868496	TraesCS5D03G1170400	553772659	553778829	4173	Protein kinase family protein
	5D	TraesCS5D02G630500LC	549.886	549886066	549886775	TraesCS5D03G1170800LC	553796022	553796731	537	NADH-quinone oxidoreductase subunit I
	5D	TraesCS5D02G630600LC	549.887	549886723	549887124	TraesCS5D03G1170900LC	553796679	553797080	402	myo-inositol polyphosphate 5-phosphatase 2
	5D	TraesCS5D02G537300	549.887	549886841	549890014	TraesCS5D03G1171000	553796797	553799970	654	B-cell receptor-associated protein 31-like containing protein
	5D	TraesCS5D02G630700LC	549.891	549891128	549895319	TraesCS5D03G1171100LC	553801084	553805275	492	Actin-related protein 2/3 complex subunit 4
	5D	TraesCS5D02G537600	550.184	550184040	550191990	TraesCS5D03G1172300	554094002	554101821	2420	Aspartokinase
	5D	TraesCS5D02G537700	550.205	550204524	550206336	TraesCS5D03G1172500	554114355	554116167	1367	Integral membrane protein
	5D	TraesCS5D02G538200	550.437	550436989	550444336	TraesCS5D03G1173300	554344843	554351894	4634	KH domain-containing protein
	5D	TraesCS5D02G538300	550.51	550509636	550512440	TraesCS5D03G1173700	554416306	554419110	1180	Sec14p-like phosphatidylinositol transfer family protein
	5D	TraesCS5D02G538400	550.576	550576252	550576764	TraesCS5D03G1173900	554481659	554482171	303	40S ribosomal protein
	5D	TraesCS5D02G538500	550.578	550578051	550580048	TraesCS5D03G1174000	554483458	554485455	1137	Sec14p-like phosphatidylinositol transfer family protein
	5D	TraesCS5D02G538600	550.611	550610875	550612488	TraesCS5D03G1174400	554516282	554517895	1068	Sec14p-like phosphatidylinositol transfer family protein
	5D	TraesCS5D02G538700	550.637	550637277	550639047	TraesCS5D03G1174600	554542684	554544454	1172	Sec14p-like phosphatidylinositol transfer family protein
	5D	TraesCS5D02G538800	550.639	550639426	550643635	TraesCS5D03G1174700	554544833	554549042	1236	Transferase, transferring glycosyl groups
	5D	TraesCS5D02G633200LC	551.018	551018017	551020162	TraesCS5D03G1175600LC	554916873	554919018	592	LYR family of Fe/S cluster biogenesis protein
	5D	TraesCS5D02G539700	551.074	551073776	551075597	TraesCS5D03G1176300	554972374	554974195	1560	F-box family protein
	5D	TraesCS5D02G633600LC	551.078	551077931	551078128	TraesCS5D03G1176400LC	554976529	554976726	198	Heat-inducible transcription repressor HrcA
	5D	TraesCS5D02G540200	551.467	551467456	551470264	TraesCS5D03G1177300	555361047	555363855	2049	F-box family protein
	5D	TraesCS5D02G634600LC	551.825	551824556	551826848	TraesCS5D03G1178100LC	555716921	555719213	995	Nascent polypeptide-associated complex subunit beta
	5D	TraesCS5D02G540600	551.88	551880156	551881355	TraesCS5D03G1179000	555772521	555773720	1200	NBS-LRR disease resistance protein-like protein
	5D	TraesCS5D02G635400LC	551.882	551881701	551883456	TraesCS5D03G1179100LC	555774066	555775821	1489	Disease resistance protein (TIR-NBS-LRR class) family
	5D	TraesCS5D02G540800	551.99	551990390	551994460	TraesCS5D03G1179500	555882755	555886825	1633	Cinnamoyl-CoA reductase 4
	5D	TraesCS5D02G541100	552.036	552036203	552047398	TraesCS5D03G1179800	555928568	555939763	1471	Cinnamoyl-CoA reductase 4
	5D	TraesCS5D02G541300	552.05	552049622	552051718	TraesCS5D03G1180000	555941987	555944083	1532	F-box and associated interaction domains-containing protein
	5D	TraesCS5D02G636600LC	552.41	552410104	552411363	TraesCS5D03G1181300LC	556319048	556320307	982	Retrotransposon protein, putative, Ty1-copia subclass
	5D	TraesCS5D02G541900	552.683	552683347	552688698	TraesCS5D03G1182300	556589777	556595128	1782	F-box family protein
	5D	TraesCS5D02G542300	552.781	552781100	552784999	TraesCS5D03G1183200	556686129	556690028	1787	Elongation factor Tu
	5D	TraesCS5D02G542400	552.789	552789118	552792885	TraesCS5D03G1183300	556694147	556697914	776	Glutaredoxin
	5D	TraesCS5D02G543600	553.678	553677633	553682289	TraesCS5D03G1185800	557574175	557578521	1844	26S proteasome non-ATPase regulatory subunit
	5D	TraesCS5D02G543700	553.758	553758473	553770993	TraesCS5D03G1185900	557654546	557667066	1553	F-box family protein
	5D	TraesCS5D02G544000	553.904	553904008	553909042	TraesCS5D03G1186600	557798623	557803657	1432	U2 small nuclear ribonucleoprotein A
	5D	TraesCS5D02G544300	553.963	553963269	553974031	TraesCS5D03G1187000	557856603	557867165	5447	Disease resistance protein (NBS-LRR class) family
	5D	TraesCS5D02G544900	554.362	554361911	554364605	TraesCS5D03G1188300	558253881	558256575	989	NAD-dependent malic enzyme
	5D	TraesCS5D02G545200	554.475	554474523	554476661	TraesCS5D03G1188700	558365453	558367591	1637	Ankyrin repeat domain protein, putative
	5D	TraesCS5D02G641000LC	554.878	554878333	554878609	TraesCS5D03G1190300LC	558763492	558763768	210	Phototropic-responsive NPH3 family protein
	5D	TraesCS5D02G546400	555.046	555046085	555047707	TraesCS5D03G1190800	558930861	558932483	1623	Leucine-rich repeat receptor kinase-like protein
	5D	TraesCS5D02G546500	555.049	555049090	555049407	TraesCS5D03G1190900	558933866	558934183	318	protein kinase family protein
	5D	TraesCS5D02G641400LC	555.068	555067862	555068167	TraesCS5D03G1191100LC	558952638	558952943	306	Ribonuclease III family protein
	5D	TraesCS5D02G642400LC	555.358	555357994	555358521	TraesCS5D03G1192400LC	559233321	559233848	528	Leucine-rich repeat receptor kinase-like protein
	5D	TraesCS5D02G643800LC	555.504	555503811	555504152	TraesCS5D03G1194200LC	559378299	559378640	342	Protein kinase domain containing protein, expressed
	5D	TraesCS5D02G548300	555.928	555928153	555932166	TraesCS5D03G1195700	559800542	559804555	3562	Disease resistance protein RPM1
	5D	TraesCS5D02G548500	556.06	556059843	556065038	TraesCS5D03G1196200	559931791	559936986	3817	Disease resistance protein
	5D	TraesCS5D02G548800	556.227	556226556	556234436	TraesCS5D03G1197000	560097956	560105836	2761	Transducin/WD-like repeat-protein
	5D	TraesCS5D02G549100	556.406	556406035	556408297	TraesCS5D03G1197600	560275829	560278083	720	Cyclin-D1-binding protein 1-like protein
	5D	TraesCS5D02G645800LC	556.483	556483348	556485673	TraesCS5D03G1198100LC	560352830	560354881	561	Conserved oligomeric Golgi complex subunit 3
	5D	TraesCS5D02G549500	556.544	556544447	556547850	TraesCS5D03G1198900	560412687	560416090	2308	Activating signal cointegrator 1
	5D	TraesCS5D02G549600	556.55	556549608	556556744	TraesCS5D03G1199000	560417848	560424984	1572	Kinase-like protein
	5D	TraesCS5D02G646400LC	556.557	556556935	556557407	TraesCS5D03G1199100LC	560425175	560425647	342	RBPJ-interacting and tubulin-associated protein 1
	5D	TraesCS5D02G550400	556.997	556996777	557002448	TraesCS5D03G1200100	560854506	560860177	1375	OTU domain-containing protein
	5D	TraesCS5D02G550500	557	557000313	557001544	TraesCS5D03G1200200	560858042	560859273	1232	Trihelix transcription factor
	5D	TraesCS5D02G550700	557.035	557035298	557039238	TraesCS5D03G1200400	560893027	560896967	2319	60 kDa chaperonin
	5D	TraesCS5D02G551100	557.179	557179210	557184262	TraesCS5D03G1200900	561035303	561040355	1944	Mediator of RNA polymerase II transcription subunit 15a
	5D	TraesCS5D02G551200	557.192	557191514	557194785	TraesCS5D03G1201000	561047607	561050878	2037	RNA polymerase sigma factor
	5D	TraesCS5D02G551300	557.198	557197945	557214450	TraesCS5D03G1201200	561054038	561070543	6752	Mediator of RNA polymerase II transcription subunit 13
	5D	TraesCS5D02G660800LC	564.738	564737840	564738058	TraesCS5D03G1201700LC	561190767	561190985	219	Maturase K
	5D	TraesCS5D02G660700LC	564.734	564733704	564734711	TraesCS5D03G1202400LC	561238586	561239593	554	Homocysteine S-methyltransferase 2
	5D	TraesCS5D02G551600	557.397	557397294	557397864	TraesCS5D03G1203000	561305494	561306064	571	PHD finger family protein
	5D	TraesCS5D02G566600	564.844	564844410	564849421	TraesCS5D03G1203500	561411678	561416320	1979	La-related protein
	5D	TraesCS5D02G661200LC	564.884	564884278	564885443	TraesCS5D03G1203800LC	561450615	561451780	321	ankyrin repeat family protein
	5D	TraesCS5D02G567000	565.042	565041893	565045239	TraesCS5D03G1204300	561600195	561603541	1027	DUF1499 family protein
	5D	TraesCS5D02G567300	565.137	565137085	565141832	TraesCS5D03G1204900	561694215	561698962	1720	WD40 repeat-containing protein
	5D	TraesCS5D02G568300	565.495	565495068	565504151	TraesCS5D03G1206400	562045912	562054995	3141	Exportin-1
	5D	TraesCS5D02G568600	565.71	565709852	565710215	TraesCS5D03G1206800	562258589	562258952	282	Polycomb group RING finger protein 3
	5D	TraesCS5D02G568800	565.718	565717755	565719344	TraesCS5D03G1207000	562266492	562268081	1590	Leucine-rich repeat receptor-like protein kinase family protein
	5D	TraesCS5D02G662300LC	565.72	565719842	565720663	TraesCS5D03G1207100LC	562268579	562269400	822	Leucine-rich repeat receptor-like protein kinase family protein
	5D	TraesCS5D02G569600	565.908	565908473	565910015	TraesCS5D03G1209100	562454908	562456450	1465	carbohydrate esterase, putative (DUF303)
	5D	TraesCS5D02G569800	565.975	565974931	565977789	TraesCS5D03G1209400	562521511	562524369	1412	PGR5-like protein 1A, chloroplastic
	5D	TraesCS5D02G663700LC	565.978	565977801	565978100	TraesCS5D03G1209500LC	562524381	562524680	300	Type II pantothenate kinase
	5D	TraesCS5D02G565800	563.972	563971870	563974745	TraesCS5D03G1211000	563368344	563371219	2522	Pentatricopeptide repeat-containing protein
	5D	TraesCS5D02G565700	563.968	563967807	563970507	TraesCS5D03G1211100	563372582	563375282	707	Coatomer subunit zeta
	5D	TraesCS5D02G565400	563.854	563853829	563860027	TraesCS5D03G1211400	563482816	563487007	1491	ATP-dependent DNA helicase 2 subunit KU80
	5D	TraesCS5D02G565300	563.852	563852248	563853502	TraesCS5D03G1211500	563489341	563490595	766	Acyl carrier protein
	5D	TraesCS5D02G565200	563.754	563754086	563762065	TraesCS5D03G1211600	563580603	563588549	2769	Sucrose nonfermenting 4-like protein
	5D	TraesCS5D02G565100	563.75	563750145	563752169	TraesCS5D03G1211700	563590466	563592490	1371	2-oxoglutarate (2OG) and Fe(II)-dependent oxygenase superfamily protein
	5D	TraesCS5D02G565000	563.726	563725557	563727443	TraesCS5D03G1211900	563614844	563616730	1354	Ribosome hibernation promotion factor
	5D	TraesCS5D02G564700	563.602	563602110	563606737	TraesCS5D03G1212900	563733528	563738155	1155	Outer envelope pore protein 24B, chloroplastic
	5D	TraesCS5D02G659200LC	563.59	563590275	563591293	TraesCS5D03G1213200LC	563748792	563749810	564	midasin-like protein
	5D	TraesCS5D02G551800	557.53	557529909	557535630	TraesCS5D03G1214300	564457496	564463217	2886	Poly [ADP-ribose] polymerase
	5D	TraesCS5D02G551900	557.536	557536230	557541402	TraesCS5D03G1214400	564463817	564468989	1788	Beta-fructofuranosidase, insoluble protein
	5D	TraesCS5D02G552000	557.544	557543729	557547776	TraesCS5D03G1214500	564471316	564475363	2176	Beta-fructofuranosidase, insoluble protein
	5D	TraesCS5D02G553000	558.03	558030214	558035197	TraesCS5D03G1217300	564954968	564959951	2085	Beta-fructofuranosidase, insoluble protein
	5D	TraesCS5D02G650000LC	558.061	558060765	558063635	TraesCS5D03G1217500LC	564985519	564988389	537	Plant invertase/pectin methylesterase inhibitor superfamily protein
	5D	TraesCS5D02G553300	558.242	558242349	558248154	TraesCS5D03G1217900	565165107	565170912	2360	Heat shock transcription factor family protein
	5D	TraesCS5D02G553500	558.266	558266206	558269944	TraesCS5D03G1218200	565188929	565192667	1757	RNA-binding family protein, putative
	5D	TraesCS5D02G553600	558.27	558270139	558272794	TraesCS5D03G1218300	565192862	565195517	1222	Polyribonucleotide nucleotidyltransferase, putative
	5D	TraesCS5D02G553700	558.284	558284186	558295311	TraesCS5D03G1218400	565206457	565217222	5605	E3 ubiquitin-protein ligase listerin
	5D	TraesCS5D02G554100	558.438	558438322	558441861	TraesCS5D03G1218800	565360418	565363957	1568	ADP-ribosylation factor GTPase-activating protein
	5D	TraesCS5D02G554300	558.533	558533160	558534072	TraesCS5D03G1219100	565454264	565455176	913	AIG2-like (Avirulence induced gene) family protein
	5D	TraesCS5D02G554400	558.58	558580033	558582557	TraesCS5D03G1219200	565500862	565503386	1559	Protein BCCIP homolog
	5D	TraesCS5D02G650500LC	558.62	558620457	558623000	TraesCS5D03G1219400LC	565541143	565543657	758	60 kDa chaperonin
	5D	TraesCS5D02G555000	558.949	558949221	558951828	TraesCS5D03G1220400	565864326	565866933	1224	Transmembrane 70, mitochondrial
	5D	TraesCS5D02G555100	558.952	558951972	558955501	TraesCS5D03G1220500	565867077	565870606	3298	GC-rich sequence DNA-binding factor 1
	5D	TraesCS5D02G555300	558.967	558967320	558973142	TraesCS5D03G1220700	565882425	565888247	1988	Ribonuclease P protein subunit P38, related protein
	5D	TraesCS5D02G555600	559.105	559105345	559109847	TraesCS5D03G1221400	566019557	566024059	2859	Cleavage and polyadenylation specificity factor subunit 3
	5D	TraesCS5D02G652100LC	559.243	559242784	559244121	TraesCS5D03G1222100LC	566156456	566157793	1106	Methyl-CpG-binding domain-containing protein 9
	5D	TraesCS5D02G652500LC	559.403	559403429	559406189	TraesCS5D03G1222600LC	566316357	566319117	399	Protein DDB_G0268328
	5D	TraesCS5D02G653000LC	559.624	559624427	559626425	TraesCS5D03G1223700LC	566536952	566538950	348	Tetratricopeptide repeat protein 1
	5D	TraesCS5D02G556700	559.729	559728562	559730312	TraesCS5D03G1224700	566707220	566708970	795	Ycf20-like protein
	5D	TraesCS5D02G556800	559.73	559730301	559732197	TraesCS5D03G1224800	566708959	566710855	958	Tumor necrosis factor receptor superfamily member 21
	5D	TraesCS5D02G557100	559.857	559856525	559861088	TraesCS5D03G1225300	566834264	566838827	2009	Nuclear factor Y, putative
	5D	TraesCS5D02G557200	559.892	559891982	559896160	TraesCS5D03G1225500	566864242	566868420	1155	Derlin
	5D	TraesCS5D02G654000LC	559.9	559899998	559901307	TraesCS5D03G1225700LC	566872258	566873567	393	S-locus lectin protein kinase family protein
	5D	TraesCS5D02G557400	559.901	559901412	559901997	TraesCS5D03G1225800	566873672	566874257	432	Hydroxyproline-rich glycoprotein family protein
	5D	TraesCS5D02G654100LC	559.921	559920514	559921778	TraesCS5D03G1226000LC	566892774	566894038	348	Protein FAR1-RELATED SEQUENCE 5
	5D	TraesCS5D02G557600	559.922	559921945	559927074	TraesCS5D03G1226100	566894205	566899334	2811	Disease resistance protein RPP13
	5D	TraesCS5D02G655200LC	560.148	560147945	560148453	TraesCS5D03G1227700LC	567118406	567118914	207	Calcium-dependent lipid-binding (CaLB domain) family protein
	5D	TraesCS5D02G558500	560.226	560226208	560228561	TraesCS5D03G1228200	567196552	567198905	774	Ubiquitin-conjugating enzyme E2
	5D	TraesCS5D02G559100	560.494	560493990	560504592	TraesCS5D03G1229000	567465193	567475584	5796	Disease resistance protein (NBS-LRR class) family
	5D	TraesCS5D02G559400	560.873	560872747	560873199	TraesCS5D03G1229600	567839693	567840145	453	Photosystem II CP47 reaction center protein
	5D	TraesCS5D02G656900LC	561.493	561493221	561493520	TraesCS5D03G1231600LC	568454955	568455254	300	Rubisco methyltransferase family protein
	5D	TraesCS5D02G657300LC	561.649	561648792	561653014	TraesCS5D03G1232300LC	568607325	568611547	774	RNA binding protein, putative
	5D	TraesCS5D02G560600	561.673	561672813	561678803	TraesCS5D03G1232400	568630873	568636863	4477	Kinase family protein
	5D	TraesCS5D02G560700	561.683	561683182	561690335	TraesCS5D03G1232500	568641242	568648395	2941	Transcriptional corepressor LEUNIG
	5D	TraesCS5D02G560900	561.7	561700499	561707959	TraesCS5D03G1232700	568658373	568665833	4299	COP1-interacting-like protein
	5D	TraesCS5D02G561000	561.792	561792082	561798825	TraesCS5D03G1232900	568748803	568755032	3671	COP1-interacting-like protein
	5D	TraesCS5D02G561900	562.053	562052622	562053426	TraesCS5D03G1233900	569005735	569006539	805	Pectinesterase inhibitor
	5D	TraesCS5D02G562000	562.062	562062493	562064408	TraesCS5D03G1234000	569015460	569017375	1686	Heavy metal-associated protein
	5D	TraesCS5D02G562100	562.086	562085684	562090245	TraesCS5D03G1234200	569038651	569043212	1655	UPF0176 protein
	5D	TraesCS5D02G562200	562.093	562093043	562097230	TraesCS5D03G1234300	569046010	569050197	2646	RNA binding protein, putative
	5D	TraesCS5D02G657800LC	562.098	562097614	562098109	TraesCS5D03G1234400LC	569050581	569051076	417	Pectin lyase-like superfamily protein
	5D	TraesCS5D02G562300	562.099	562099047	562102597	TraesCS5D03G1234500	569052014	569055564	1493	LUC7-like protein
	5D	TraesCS5D02G562400	562.121	562121079	562126936	TraesCS5D03G1234600	569073903	569079772	3308	Nuclear factor related to kappa-B-binding protein
	5D	TraesCS5D02G562500	562.337	562336586	562339185	TraesCS5D03G1234700	569287693	569290292	1594	F-box protein
	5D	TraesCS5D02G563800	562.648	562647821	562652772	TraesCS5D03G1236200	569598163	569603114	3205	Oxidoreductase/transition metal ion-binding protein, putative
	5D	TraesCS5D02G563900	562.653	562652890	562654901	TraesCS5D03G1236300	569603232	569605243	1170	Glutathione S-transferase
	5D	TraesCS5D02G564100	562.832	562831643	562835432	TraesCS5D03G1236500	569780279	569784068	2084	TBC1 domain family member
QFhba-6B QFhbp-6B-1	6B	TraesCS6B02G756300LC	692.733	692733196	692734416	TraesCS6B03G1185100LC	702108060	702109280	980	F-box protein PP2
	6B	TraesCS6B02G756400LC	692.771	692771370	692771585	TraesCS6B03G1185200LC	702145742	702145957	216	ATP-dependent Clp protease proteolytic subunit
	6B	TraesCS6B02G422600	692.774	692774342	692783735	TraesCS6B03G1185300	702148714	702158107	3220	Transcriptional corepressor LEUNIG
	6B	TraesCS6B02G756500LC	692.799	692799373	692820431	TraesCS6B03G1185500LC	702173743	702194565	1314	Nuclear transport factor 2 (NTF2) family protein
	6B	TraesCS6B02G756800LC	693.062	693062026	693062394	TraesCS6B03G1185900LC	702433893	702434261	369	NSP-interacting kinase 3
	6B	TraesCS6B02G422900	693.063	693062613	693063992	TraesCS6B03G1186000	702434480	702435859	1380	3-ketoacyl-CoA synthase
	6B	TraesCS6B02G423000	693.094	693093770	693099865	TraesCS6B03G1186200	702465085	702471236	1509	Glutathione reductase
	6B	TraesCS6B02G423100	693.119	693119120	693125739	TraesCS6B03G1186300	702490487	702496169	2085	Glutathione reductase
	6B	TraesCS6B02G423200	693.131	693130604	693133426	TraesCS6B03G1186400	702500848	702503670	1661	F-box protein PP2
	6B	TraesCS6B02G423500	693.322	693322245	693324587	TraesCS6B03G1186700	702689791	702692133	1468	F-box protein PP2
	6B	TraesCS6B02G757100LC	693.508	693508279	693509213	TraesCS6B03G1187100LC	702875002	702875936	843	PPPDE thiol peptidase family protein, putative
	6B	TraesCS6B02G423900	693.794	693794490	693797859	TraesCS6B03G1188000	703157200	703160569	2266	Fatty acid hydroxylase superfamily
	6B	TraesCS6B02G424100	693.935	693934628	693939159	TraesCS6B03G1188600	703295456	703299987	3986	Receptor-kinase, putative
	6B	TraesCS6B02G424500	694.116	694115777	694117547	TraesCS6B03G1189000	703476605	703478375	1413	Cytochrome c1-1, heme protein, mitochondrial
	6B	TraesCS6B02G424600	694.117	694117113	694119596	TraesCS6B03G1189100	703477941	703480424	1293	Myb-like transcription factor family protein
	6B	TraesCS6B02G424700	694.122	694122369	694125161	TraesCS6B03G1189200	703483197	703485989	1311	fanconi anemia group F protein (FANCF)
	6B	TraesCS6B02G424800	694.125	694125436	694127831	TraesCS6B03G1189300	703486264	703488659	834	50S ribosomal protein L14
	6B	TraesCS6B02G758500LC	694.165	694165152	694166664	TraesCS6B03G1189700LC	703525980	703527492	696	Nicotinamide-nucleotide adenylyltransferase
	6B	TraesCS6B02G758600LC	694.167	694167150	694167515	TraesCS6B03G1189800LC	703527978	703528343	366	Enhancer of mRNA-decapping protein 3
	6B	TraesCS6B02G425000	694.167	694167159	694168775	TraesCS6B03G1189900	703527987	703529603	740	Ribosomal protein L37
	6B	TraesCS6B02G425300	694.341	694340532	694342363	TraesCS6B03G1190500	703701360	703703191	1383	RNA-binding family protein
	6B	TraesCS6B02G425400	694.346	694345952	694346783	TraesCS6B03G1190600	703706780	703707611	832	Synechocystis YCF37
	6B	TraesCS6B02G425600	694.398	694397742	694400940	TraesCS6B03G1190900	703758568	703761766	1283	Maltose/maltodextrin import ATP-binding protein MalK
	6B	TraesCS6B02G425700	694.402	694401891	694405637	TraesCS6B03G1191000	703762337	703766077	1529	Alcohol dehydrogenase
	6B	TraesCS6B02G425800	694.405	694405242	694408593	TraesCS6B03G1191100	703765682	703769033	2014	Diphthamide biosynthesis protein
	6B	TraesCS6B02G425900	694.517	694516650	694524690	TraesCS6B03G1191700	703875048	703883088	3066	Receptor-like kinase
	6B	TraesCS6B02G760300LC	694.967	694966936	694969177	TraesCS6B03G1192300LC	704229892	704232132	1074	Ubiquitin-like-specific protease ESD4-like protein
	6B	TraesCS6B02G760700LC	695.073	695073473	695075180	TraesCS6B03G1192900LC	704336445	704338152	390	Ribosome biogenesis regulatory protein-like protein
	6B	TraesCS6B02G761100LC	695.203	695203138	695203530	TraesCS6B03G1193300LC	704466110	704466502	393	RAB GTPase homolog 8
	6B	TraesCS6B02G761500LC	695.489	695488584	695494553	TraesCS6B03G1193800LC	704750944	704756913	999	Ankyrin repeat family protein
	6B	TraesCS6B02G427000	695.795	695794570	695797567	TraesCS6B03G1194200	705055574	705058217	819	Phosphoglycolate phosphatase, putative
	6B	TraesCS6B02G427200	695.937	695936835	695938753	TraesCS6B03G1195200	705197137	705199055	1676	GDSL esterase/lipase
	6B	TraesCS6B02G763200LC	696.175	696175318	696179165	TraesCS6B03G1196700LC	705441124	705444709	2895	Disease resistance protein RPM1
	6B	TraesCS6B02G428100	696.247	696247088	696251450	TraesCS6B03G1197200	705511990	705516352	3532	Disease resistance protein RPM1
	6B	TraesCS6B02G764600LC	696.34	696340349	696342912	TraesCS6B03G1198200LC	705604782	705607345	2466	Disease resistance protein RPM1
	6B	TraesCS6B02G428200	696.344	696344464	696345417	TraesCS6B03G1198300	705608597	705609550	832	Disease resistance protein RPM1
	6B	TraesCS6B02G428300	696.355	696354893	696359158	TraesCS6B03G1198400	705619026	705623291	3565	Disease resistance protein RPM1
	6B	TraesCS6B02G764700LC	696.36	696359857	696362107	TraesCS6B03G1198500LC	705623990	705626240	623	Disease resistance protein (CC-NBS-LRR class) family
	6B	TraesCS6B02G428400	696.362	696362175	696368095	TraesCS6B03G1198700	705626308	705632228	700	4-hydroxy-3-methylbut-2-enyl diphosphate reductase
	6B	TraesCS6B02G428600	696.636	696636476	696641207	TraesCS6B03G1199400	705895339	705900070	3417	methyl-coenzyme M reductase II subunit gamma, putative (DUF3741)
	6B	TraesCS6B02G428700	696.743	696743392	696748797	TraesCS6B03G1200200	706000710	706006115	2315	F-box family protein
	6B	TraesCS6B02G766300LC	696.877	696876693	696876890	TraesCS6B03G1200500LC	706130772	706130969	198	Defensin
	6B	TraesCS6B02G429400	697.462	697462448	697463857	TraesCS6B03G1201600	706708283	706709692	1174	Glutathione S-transferase
	6B	TraesCS6B02G429500	697.466	697465648	697466709	TraesCS6B03G1201700	706711483	706712544	1062	Alpha/beta-Hydrolases superfamily protein
	6B	TraesCS6B02G767000LC	697.535	697535001	697535435	TraesCS6B03G1202000LC	706780836	706781270	306	Glutathione S-transferase
	6B	TraesCS6B02G429600	697.536	697535520	697536134	TraesCS6B03G1202100	706781355	706781969	501	Glutathione S-transferase
	6B	TraesCS6B02G429700	697.538	697538087	697540884	TraesCS6B03G1202200	706783922	706786719	1062	Alpha/beta-Hydrolases superfamily protein
	6B	TraesCS6B02G429800	697.672	697671945	697675114	TraesCS6B03G1202900	706917782	706920951	1437	F-box family protein
	6B	TraesCS6B02G429900	697.708	697707837	697711470	TraesCS6B03G1203000	706953384	706957017	1762	Disease resistance protein (TIR-NBS-LRR class) family
	6B	TraesCS6B02G430000	697.753	697752877	697760334	TraesCS6B03G1203200	706997878	707005335	3232	Protein kinase family protein
	6B	TraesCS6B02G430100	697.761	697760518	697764295	TraesCS6B03G1203300	707005519	707009296	1326	NADH dehydrogenase [ubiquinone] 1 alpha subcomplex subunit 9, mitochondrial
	6B	TraesCS6B02G768100LC	697.92	697920328	697921714	TraesCS6B03G1203700LC	707164061	707165447	354	F-box/LRR-repeat protein 17
	6B	TraesCS6B02G768200LC	697.922	697921532	697927393	TraesCS6B03G1203800LC	707165265	707171126	2259	Transposon Ty3-G Gag-Pol polyprotein
	6B	TraesCS6B02G768300LC	697.924	697924308	697924847	TraesCS6B03G1203900LC	707168041	707168580	540	Gag-Pol polyprotein
	6B	TraesCS6B02G768400LC	697.994	697993612	697994828	TraesCS6B03G1204100LC	707236689	707237905	1217	50S ribosomal protein L17
	6B	TraesCS6B02G430500	698.329	698328727	698330575	TraesCS6B03G1205000	707568715	707570563	757	4-hydroxy-2-oxovalerate aldolase 1
	6B	TraesCS6B02G769400LC	698.43	698430126	698430338	TraesCS6B03G1205400LC	707669915	707670127	213	Endonuclease/exonuclease/phosphatase family protein
	6B	TraesCS6B02G430600	698.444	698444093	698455152	TraesCS6B03G1205600	707683948	707685632	358	signal recognition particle receptor alpha subunit family protein
	6B	TraesCS6B02G430700	698.809	698808822	698810855	TraesCS6B03G1205700	708045570	708047603	707	signal recognition particle receptor alpha subunit family protein
	6B	TraesCS6B02G770000LC	698.98	698980416	698980850	TraesCS6B03G1206300LC	708217164	708217598	435	transcription regulatory protein SNF2
	6B	TraesCS6B02G770100LC	698.986	698986175	698993654	TraesCS6B03G1206400LC	708222923	708230402	732	Replicase polyprotein 1a
	6B	TraesCS6B02G431000	699.003	699003499	699009736	TraesCS6B03G1206600	708240247	708246484	2048	Acetyl-coenzyme A synthetase
	6B	TraesCS6B02G431300	699.028	699027568	699030775	TraesCS6B03G1206900	708264316	708267523	1998	Receptor-like kinase
	6B	TraesCS6B02G770300LC	699.061	699061174	699073894	TraesCS6B03G1207100LC	708297922	708310642	1557	Disease resistance protein (NBS-LRR class) family
	6B	TraesCS6B02G431400	699.186	699185727	699199314	TraesCS6B03G1207200	708422475	708436062	5440	Myosin
	6B	TraesCS6B02G431500	699.201	699200508	699205884	TraesCS6B03G1207300	708437256	708442632	2995	Transcription factor
	6B	TraesCS6B02G770900LC	700.102	700101786	700102319	TraesCS6B03G1208000LC	709337159	709337692	534	Disease resistance protein RPM1
	6B	TraesCS6B02G771100LC	700.173	700173406	700175120	TraesCS6B03G1208200LC	709408533	709410247	1194	Transposon protein, putative, CACTA, En/Spm sub-class
	6B	TraesCS6B02G771300LC	700.193	700193058	700194815	TraesCS6B03G1208400LC	709427725	709429482	1207	Transposon protein, putative, CACTA, En/Spm sub-class, expressed
	6B	TraesCS6B02G771700LC	700.907	700906542	700906925	TraesCS6B03G1208800LC	710132651	710133034	384	Ripening-related protein
	6B	TraesCS6B02G432000	701.387	701386578	701392566	TraesCS6B03G1209800	710607740	710613728	1421	Actin-related protein 2/3 complex subunit
	6B	TraesCS6B02G772600LC	701.619	701619320	701621664	TraesCS6B03G1210200LC	710836670	710839016	1363	inositol requiring 1-1
	6B	TraesCS6B02G432200	701.655	701655005	701661413	TraesCS6B03G1210300	710872091	710878269	2649	Cytochrome P450, putative
	6B	TraesCS6B02G432300	701.661	701660672	701662639	TraesCS6B03G1210400	710877505	710879495	1325	Inosine-5'-monophosphate dehydrogenase
	6B	TraesCS6B02G772700LC	701.662	701661949	701662457	TraesCS6B03G1210500LC	710878805	710879313	351	ATP-dependent 6-phosphofructokinase 1
	6B	TraesCS6B02G432500	701.863	701862577	701867179	TraesCS6B03G1211000	711079219	711083821	2879	Telomere-binding family protein
	6B	TraesCS6B02G432600	701.871	701871007	701874630	TraesCS6B03G1211100	711087751	711091357	1812	3-ketoacyl-CoA thiolase-like protein
	6B	TraesCS6B02G432700	701.887	701886618	701891020	TraesCS6B03G1211200	711103345	711107747	1334	50S ribosomal protein L13
	6B	TraesCS6B02G432800	701.975	701974945	701977337	TraesCS6B03G1211400	711191672	711194064	1371	Auxin-responsive protein
	6B	TraesCS6B02G432900	701.978	701977552	701982111	TraesCS6B03G1211500	711194279	711198838	1380	Potassium channel beta subunit
	6B	TraesCS6B02G773200LC	701.98	701980020	701980893	TraesCS6B03G1211600LC	711196747	711197620	363	Thymidine kinase
	6B	TraesCS6B02G433000	701.983	701983002	701988694	TraesCS6B03G1211700	711199729	711205421	2076	Riboflavin biosynthesis protein RibD
	6B	TraesCS6B02G774500LC	702.241	702241162	702243169	TraesCS6B03G1213300LC	711456720	711458727	876	Methyltransferase family protein
	6B	TraesCS6B02G433400	702.244	702243531	702245333	TraesCS6B03G1213400	711459089	711460891	1803	Pentatricopeptide repeat-containing protein
	6B	TraesCS6B02G433500	702.246	702246263	702247493	TraesCS6B03G1213600	711461821	711463051	528	Heavy metal transport/detoxification superfamily protein
	6B	TraesCS6B02G433700	702.37	702370129	702371263	TraesCS6B03G1214000	711585687	711586821	1135	Heavy-metal-associated domain protein
	6B	TraesCS6B02G433800	702.562	702562085	702565853	TraesCS6B03G1214200	711777643	711781411	1232	S-acyltransferase
	6B	TraesCS6B02G775200LC	702.704	702703566	702751957	TraesCS6B03G1214700LC	711919122	711967289	2067	Glutathione S-transferase T3
	6B	TraesCS6B02G434100	702.812	702812038	702815079	TraesCS6B03G1214800	712027353	712030394	2964	Pentatricopeptide repeat-containing protein
	6B	TraesCS6B02G434200	702.815	702815241	702817606	TraesCS6B03G1215000	712030556	712032921	973	Thioredoxin
	6B	TraesCS6B02G434300	702.825	702824922	702830532	TraesCS6B03G1215100	712040237	712045847	3809	Pumilio-like protein
	6B	TraesCS6B02G434400	702.831	702831262	702836611	TraesCS6B03G1215200	712046577	712051926	2705	2-phosphoglycerate kinase
	6B	TraesCS6B02G434500	702.941	702940658	702941141	TraesCS6B03G1215300	712155972	712156455	342	uvrB/uvrC motif-containing protein
	6B	TraesCS6B02G434700	703.153	703152543	703157549	TraesCS6B03G1216400	712367857	712372863	3086	OTU domain-containing protein
	6B	TraesCS6B02G776400LC	703.165	703165220	703165564	TraesCS6B03G1216600LC	712380534	712380878	345	Oleosin
	6B	TraesCS6B02G434800	703.166	703165608	703170593	TraesCS6B03G1216700	712380922	712385907	2090	Protein kinase
	6B	TraesCS6B02G776500LC	703.166	703166006	703166383	TraesCS6B03G1216800LC	712381320	712381697	378	GDSL-like Lipase/Acylhydrolase superfamily protein
	6B	TraesCS6B02G776900LC	703.256	703256021	703256610	TraesCS6B03G1217200LC	712471336	712471925	590	Ubiquitin carboxyl-terminal hydrolase 22
	6B	TraesCS6B02G435000	703.289	703288889	703290737	TraesCS6B03G1217400	712504204	712506052	1017	DNL-type zinc finger protein
	6B	TraesCS6B02G777000LC	703.289	703289313	703289585	TraesCS6B03G1217500LC	712504628	712504900	273	F-box/kelch-repeat protein
	6B	TraesCS6B02G435500	703.389	703388743	703389471	TraesCS6B03G1218300	712601975	712602703	729	Invertase inhibitor
	6B	TraesCS6B02G779100LC	703.801	703800629	703805018	TraesCS6B03G1220700LC	713011548	713015937	4390	Serine/threonine-protein kinase Nek7
	6B	TraesCS6B02G779400LC	703.941	703941450	703945001	TraesCS6B03G1221000LC	713152853	713156404	3070	Protein FAR1-RELATED SEQUENCE 3
	6B	TraesCS6B02G779500LC	703.943	703942537	703947353	TraesCS6B03G1221100LC	713153940	713158756	4336	Cytochrome P450 1A1
	6B	TraesCS6B02G779800LC	704.023	704022627	704022998	TraesCS6B03G1221500LC	713233591	713233962	372	Retrovirus-related Pol polyprotein from transposon TNT 1-94
	6B	TraesCS6B02G436400	704.038	704038332	704042869	TraesCS6B03G1221800	713249296	713253833	1707	Serine/threonine-protein phosphatase
	6B	TraesCS6B02G436900	704.182	704182150	704184709	TraesCS6B03G1222900	713392762	713395321	2143	FBD-associated F-box protein
	6B	TraesCS6B02G437100	704.303	704302966	704305431	TraesCS6B03G1223200	713512321	713514786	2232	F-box/RNI-like/FBD-like domains-containing protein
	6B	TraesCS6B02G437500	704.438	704438159	704442558	TraesCS6B03G1224000	713646581	713650980	1744	FBD-associated F-box protein
	6B	TraesCS6B02G437800	704.45	704450451	704454384	TraesCS6B03G1224300	713658873	713662806	2393	Protein KINESIN LIGHT CHAIN-RELATED 3
	6B	TraesCS6B02G437900	704.461	704460919	704462825	TraesCS6B03G1224500	713669341	713671247	1907	Anthocyanin 5-aromatic acyltransferase
	6B	TraesCS6B02G438500	704.739	704738709	704742533	TraesCS6B03G1226600	713959677	713963501	1600	Myosin type-2 heavy chain 2
	6B	TraesCS6B02G438800	704.789	704788513	704793804	TraesCS6B03G1226900	714008677	714013968	2058	Cytochrome P450, putative
	6B	TraesCS6B02G439300	704.879	704878920	704881973	TraesCS6B03G1227800	714098532	714101584	1432	Deoxyhypusine hydroxylase
	6B	TraesCS6B02G439400	704.882	704882165	704886164	TraesCS6B03G1227900	714101776	714105775	787	Bet1-like SNARE 1-1
	6B	TraesCS6B02G783000LC	704.945	704944589	704949464	TraesCS6B03G1228100LC	714164015	714168890	1823	T-complex protein 1 subunit zeta
	6B	TraesCS6B02G439600	704.971	704970710	704975079	TraesCS6B03G1228200	714190409	714194778	3793	Ethylene receptor
	6B	TraesCS6B02G439800	705.159	705158813	705162881	TraesCS6B03G1228600	714376725	714380793	1403	RING/U-box superfamily protein, putative
	6B	TraesCS6B02G440000	705.282	705282349	705286201	TraesCS6B03G1228800	714499112	714502964	2290	B3 domain-containing protein
	6B	TraesCS6B02G783500LC	705.312	705311726	705314113	TraesCS6B03G1229100LC	714528489	714530876	1222	B3 domain-containing protein
	6B	TraesCS6B02G440200	705.378	705377867	705385342	TraesCS6B03G1229400	714594448	714601711	3502	Aconitate hydratase
	6B	TraesCS6B02G440500	705.497	705497114	705500519	TraesCS6B03G1229900	714712461	714715866	1254	rRNA 2'-O-methyltransferase fibrillarin 2
	6B	TraesCS6B02G440600	705.503	705502645	705506542	TraesCS6B03G1230000	714717992	714721889	3898	Leucine-rich repeat receptor-like protein kinase family protein
	6B	TraesCS6B02G783900LC	705.56	705560059	705560844	TraesCS6B03G1230300LC	714775182	714775967	324	AP3-complex subunit beta-A
	6B	TraesCS6B02G441200	705.614	705613631	705620958	TraesCS6B03G1230800	714828106	714835433	3716	Disease resistance protein (NBS-LRR class) family
	6B	TraesCS6B02G441400	705.634	705634389	705636966	TraesCS6B03G1231000	714848266	714850843	2399	Leucine-rich repeat receptor-like protein kinase family protein
	6B	TraesCS6B02G442000	705.83	705830103	705830399	TraesCS6B03G1232100	715043341	715043637	297	LRR receptor-like Serine/Threonine-kinase
	6B	TraesCS6B02G784700LC	705.835	705835042	705837131	TraesCS6B03G1232300LC	715048280	715050369	411	Collagen alpha-1(VI) chain
	6B	TraesCS6B02G442200	705.885	705885467	705886688	TraesCS6B03G1232900	715098617	715099838	819	NBS-LRR disease resistance protein
	6B	TraesCS6B02G785200LC	705.887	705886732	705891183	TraesCS6B03G1233000LC	715099882	715104333	1335	NBS-LRR disease resistance protein-like
	6B	TraesCS6B02G785300LC	705.891	705891247	705891963	TraesCS6B03G1233100LC	715104397	715105113	717	disease resistance protein (TIR-NBS-LRR class)
	6B	TraesCS6B02G785400LC	705.892	705892440	705893777	TraesCS6B03G1233200LC	715105590	715106927	300	Regulator of Vps4 activity in the MVB pathway protein
	6B	TraesCS6B02G442900	706.324	706324442	706333542	TraesCS6B03G1234900	715538971	715548070	1966	Receptor-like protein kinase
	6B	TraesCS6B02G786800LC	706.356	706356467	706359051	TraesCS6B03G1235400LC	715570642	715573226	1154	ATP-dependent helicase/deoxyribonuclease subunit B
	6B	TraesCS6B02G786900LC	706.415	706415446	706416934	TraesCS6B03G1235600LC	715624870	715626358	990	ATP-dependent helicase/deoxyribonuclease subunit B
	6B	TraesCS6B02G443700	706.626	706625650	706628754	TraesCS6B03G1236900	715832844	715835948	1556	Mesoderm induction early response protein 1, putative isoform 1
	6B	TraesCS6B02G443800	706.747	706746592	706747262	TraesCS6B03G1237000	715953279	715953949	671	Histone H2A
	6B	TraesCS6B02G443900	706.869	706868616	706869986	TraesCS6B03G1237300	716074098	716075468	1371	BTB/POZ and MATH domain-containing protein 2
	6B	TraesCS6B02G444000	706.905	706904684	706909543	TraesCS6B03G1237700	716109151	716114010	1853	Hydroxyproline-rich glycoprotein-like
	6B	TraesCS6B02G444100	706.91	706910487	706913526	TraesCS6B03G1237800	716114954	716117993	2173	Na(+)/H(+) antiporter NhaB
	6B	TraesCS6B02G444700	707.025	707024659	707027710	TraesCS6B03G1238800	716227773	716230824	1410	Ubiquitin carboxyl-terminal hydrolase
	6B	TraesCS6B02G444800	707.11	707110069	707114631	TraesCS6B03G1238900	716312619	716317181	1646	RNA-binding protein Nova
	6B	TraesCS6B02G444900	707.115	707114989	707116331	TraesCS6B03G1239000	716317539	716318881	1035	LOW protein: E3 ubiquitin ligase-like protein
	6B	TraesCS6B02G788900LC	707.172	707172296	707172838	TraesCS6B03G1239400LC	716374242	716374784	543	Retrotransposon protein, putative, Ty1-copia subclass
	6B	TraesCS6B02G445600	707.291	707291326	707298195	TraesCS6B03G1240600	716495270	716502139	1363	Oligoribonuclease
	6B	TraesCS6B02G789600LC	707.319	707319423	707329912	TraesCS6B03G1241000LC	716523367	716533856	455	Oligoribonuclease
	6B	TraesCS6B02G790100LC	707.388	707387984	707388439	TraesCS6B03G1241800LC	716591804	716592259	456	Sodium/calcium exchanger 1
	6B	TraesCS6B02G446400	707.5	707500081	707506246	TraesCS6B03G1242600	716701945	716708110	438	Pathogenesis-related protein PR-4
	6B	TraesCS6B02G447500	708.019	708019267	708021430	TraesCS6B03G1244800	717442459	717444622	1076	P-loop containing nucleoside triphosphate hydrolases superfamily protein
	6B	TraesCS6B02G447600	708.024	708023657	708027314	TraesCS6B03G1244900	717446742	717450399	1416	AT hook motif DNA-binding family protein, putative
	6B	TraesCS6B02G447700	708.046	708046297	708047743	TraesCS6B03G1245200	717468706	717470152	1447	Divinyl reductase
	6B	TraesCS6B02G792300LC	708.157	708157116	708157526	TraesCS6B03G1246400LC	717578499	717578909	411	Thaumatin-like protein
	6B	TraesCS6B02G449100	708.657	708657127	708663104	TraesCS6B03G1248400	718072500	718078477	4336	Protein SMG8
	6B	TraesCS6B02G449300	708.669	708669148	708676020	TraesCS6B03G1248600	718084521	718091393	1964	Smad/FHA domain protein
	6B	TraesCS6B02G793600LC	708.679	708679099	708680642	TraesCS6B03G1248700LC	718093603	718095146	279	Transmembrane protein, putative
	6B	TraesCS6B02G449400	708.71	708710481	708712559	TraesCS6B03G1248900	718124730	718126808	1113	O-methyltransferase
	6B	TraesCS6B02G449800	708.781	708780939	708787235	TraesCS6B03G1249500	718194678	718200974	3019	RING/U-box superfamily protein
	6B	TraesCS6B02G449900	708.936	708936097	708946639	TraesCS6B03G1249600	718351171	718361713	8237	Lysine-specific histone demethylase 1-3-like protein
	6B	TraesCS6B02G450000	708.989	708988727	708990312	TraesCS6B03G1249800	718403800	718405385	1357	Aquaporin
	6B	TraesCS6B02G794100LC	709.008	709007668	709009346	TraesCS6B03G1250000LC	718422741	718424419	1245	Protein FAR1-RELATED SEQUENCE 5
	6B	TraesCS6B02G794200LC	709.01	709009593	709010703	TraesCS6B03G1250100LC	718424666	718425776	270	Protein FAR1-RELATED SEQUENCE 5
	6B	TraesCS6B02G450200	709.019	709019360	709020883	TraesCS6B03G1250200	718437358	718438881	1342	Aquaporin
	6B	TraesCS6B02G450500	709.218	709218072	709220692	TraesCS6B03G1250700	718634435	718637055	912	50S ribosomal protein L9
	6B	TraesCS6B02G794700LC	709.524	709523894	709525226	TraesCS6B03G1251000LC	718940279	718941611	1333	cytochrome P450, family 71, subfamily B, polypeptide 26
	6B	TraesCS6B02G450600	709.53	709530197	709531430	TraesCS6B03G1251100	718946264	718947497	816	4-coumarate-CoA ligase-like protein
	6B	TraesCS6B02G450700	709.532	709532241	709536647	TraesCS6B03G1251200	718948308	718952714	1593	Acyl-CoA-binding domain-containing protein 4
	6B	TraesCS6B02G450900	709.579	709579445	709583862	TraesCS6B03G1251500	718995042	718999459	1218	rRNA N-glycosidase
	6B	TraesCS6B02G451000	709.992	709992390	709995218	TraesCS6B03G1251800	719407031	719409859	1676	Glutamyl-tRNA(Gln) amidotransferase subunit C
	6B	TraesCS6B02G451100	710.002	710001532	710007317	TraesCS6B03G1251900	719416173	719421958	2132	Signal peptide peptidase-like protein
QFhba-7A QFhbp-7A	7A	TraesCS7A02G525700	708.115	708115087	708116416	TraesCS7A03G1278700	713717214	713718543	846	Glutathione S-transferase
	7A	TraesCS7A02G525800	708.135	708135417	708138196	TraesCS7A03G1278800	713736907	713739228	804	Protein TIC 21, chloroplastic
	7A	TraesCS7A02G525900	708.139	708138548	708146427	TraesCS7A03G1279000	713739580	713747459	5903	Zinc finger CCCH domain protein, putative
	7A	TraesCS7A02G748400LC	708.139	708138672	708139004	TraesCS7A03G1279100LC	713739704	713740036	333	ubiquitin-conjugating enzyme 5
	7A	TraesCS7A02G748500LC	708.139	708139085	708139483	TraesCS7A03G1279200LC	713740117	713740515	399	1-phosphatidylinositol-3-phosphate 5-kinase FAB1A
	7A	TraesCS7A02G749800LC	708.33	708330148	708331184	TraesCS7A03G1281200LC	713930277	713931313	222	WAT1-related protein
	7A	TraesCS7A02G526700	708.361	708361477	708365723	TraesCS7A03G1281500	713960877	713965123	3951	NBS-LRR disease resistance protein-like protein
	7A	TraesCS7A02G527600	708.625	708624579	708625285	TraesCS7A03G1283300	714222966	714223672	687	60S ribosomal protein L27
	7A	TraesCS7A02G527900	708.665	708665437	708668694	TraesCS7A03G1283600	714263824	714266866	1032	magnesium transporter NIPA (DUF803)
	7A	TraesCS7A02G528000	708.708	708708205	708710022	TraesCS7A03G1283700	714306377	714308194	1673	Eukaryotic aspartyl protease family protein
	7A	TraesCS7A02G528300	708.79	708790070	708790540	TraesCS7A03G1284400	714387746	714388216	297	RELA/SPOT
	7A	TraesCS7A02G528400	708.793	708792712	708792951	TraesCS7A03G1284500	714390388	714390627	240	Trifunctional purine biosynthetic protein adenosine-3
	7A	TraesCS7A02G751400LC	708.794	708794138	708795758	TraesCS7A03G1284600LC	714391814	714393434	846	Pullulanase
	7A	TraesCS7A02G751600LC	708.805	708804685	708804909	TraesCS7A03G1284800LC	714402361	714402585	225	Core-2/I-branching beta-1,6-N-acetylglucosaminyltransferase family protein
	7A	TraesCS7A02G528500	708.806	708806454	708807892	TraesCS7A03G1284900	714404130	714405568	1348	Methyltransferase-like protein
	7A	TraesCS7A02G528600	708.876	708876183	708882491	TraesCS7A03G1285000	714473858	714480166	2448	DUF668 family protein
	7A	TraesCS7A02G528700	708.913	708913209	708919696	TraesCS7A03G1285300	714510887	714517374	481	Chaperone protein dnaJ
	7A	TraesCS7A02G528800	709.029	709028592	709029526	TraesCS7A03G1285700	714625914	714626848	935	Chaperone protein dnaJ
	7A	TraesCS7A02G752300LC	709.119	709118720	709120176	TraesCS7A03G1285900LC	714715111	714716567	681	Retrotransposon protein, putative, unclassified
	7A	TraesCS7A02G528900	709.122	709121832	709122928	TraesCS7A03G1286000	714718223	714719319	1097	Chaperone protein dnaJ
	7A	TraesCS7A02G529000	709.129	709129490	709130276	TraesCS7A03G1286100	714725881	714726667	787	Chaperone protein dnaJ
	7A	TraesCS7A02G529200	709.142	709141958	709142747	TraesCS7A03G1286300	714738349	714739138	790	Chaperone protein dnaJ
	7A	TraesCS7A02G529300	709.165	709164609	709167991	TraesCS7A03G1286400	714760999	714764381	477	Nucleobase ascorbate transporter
	7A	TraesCS7A02G529600	709.264	709264064	709264673	TraesCS7A03G1286700	714859977	714860586	513	F-box domain containing protein
	7A	TraesCS7A02G529700	709.265	709264820	709266240	TraesCS7A03G1286800	714860733	714862153	1020	F-box family protein
	7A	TraesCS7A02G529900	709.405	709404534	709410201	TraesCS7A03G1288100	714998905	715004572	3138	Chaperone protein htpG family protein
	7A	TraesCS7A02G530300	709.638	709638421	709641769	TraesCS7A03G1288800	715228627	715231975	1575	Transcription factor
	7A	TraesCS7A02G754000LC	709.732	709732336	709735106	TraesCS7A03G1289400LC	715321917	715324687	1209	Protein kinase
	7A	TraesCS7A02G530700	709.736	709736384	709739530	TraesCS7A03G1289500	715325965	715329111	2736	Pentatricopeptide repeat-containing protein
	7A	TraesCS7A02G754210LC	709.79	709790248	709791944	TraesCS7A03G1289900LC	715379154	715380850	1452
	7A	TraesCS7A02G531500	709.966	709965582	709975490	TraesCS7A03G1291400	715558891	715568799	4831	Cytosine-specific methyltransferase
	7A	TraesCS7A02G756600LC	710.8	710799515	710799709	TraesCS7A03G1293300LC	716321723	716321917	195	Photosystem I assembly protein ycf4
	7A	TraesCS7A02G757600LC	711.583	711583080	711597833	TraesCS7A03G1295200LC	717095553	717110306	516	Histone H2A
	7A	TraesCS7A02G532900	711.598	711597554	711600044	TraesCS7A03G1295300	717110027	717112517	2039	Kinase family protein
	7A	TraesCS7A02G533000	711.607	711607430	711611179	TraesCS7A03G1295400	717119903	717123652	1926	Senescence/dehydration-associated-like protein
	7A	TraesCS7A02G757800LC	711.78	711779921	711782231	TraesCS7A03G1295700LC	717291266	717293576	345	zinc finger MYM-type-like protein
	7A	TraesCS7A02G533200	711.815	711814888	711828603	TraesCS7A03G1296300	717325712	717339179	1402	Polyadenylate-binding protein
	7A	TraesCS7A02G533300	711.9	711899642	711900286	TraesCS7A03G1296400	717409263	717409907	509	Wall-associated receptor kinase-like 6
	7A	TraesCS7A02G533400	711.944	711944048	711947671	TraesCS7A03G1296500	717453468	717457091	1307	Processing peptidase
	7A	TraesCS7A02G758400LC	711.965	711964699	711966359	TraesCS7A03G1296600LC	717473976	717475636	679	AT hook motif-containing protein, putative
	7A	TraesCS7A02G758900LC	712.093	712092818	712093994	TraesCS7A03G1297400LC	717600715	717601891	561	Root hair defective 3 GTP-binding protein (RHD3)
	7A	TraesCS7A02G759000LC	712.1	712100011	712112144	TraesCS7A03G1297500LC	717607632	717619765	1331	Glycine--tRNA ligase beta subunit
	7A	TraesCS7A02G759100LC	712.103	712102612	712102959	TraesCS7A03G1297600LC	717610233	717610580	348	Hexosyltransferase
	7A	TraesCS7A02G533800	712.178	712177946	712181756	TraesCS7A03G1298300	717685438	717689248	3312	Receptor-like kinase
	7A	TraesCS7A02G534300	712.361	712360906	712361169	TraesCS7A03G1299500	717866577	717866840	231	Coiled-coil domain-containing protein 14
	7A	TraesCS7A02G534400	712.417	712416748	712420268	TraesCS7A03G1299900	717922952	717926472	1741	Pseudouridine synthase
	7A	TraesCS7A02G534500	712.422	712422247	712423863	TraesCS7A03G1300000	717928451	717930067	1617	WD40 repeat-like protein
	7A	TraesCS7A02G761300LC	712.56	712560000	712561295	TraesCS7A03G1300900LC	718112888	718114183	972	DNA repair protein RecO
	7A	TraesCS7A02G762100LC	712.769	712769195	712769503	TraesCS7A03G1301700LC	718322069	718322377	309	phytochrome interacting factor 3
	7A	TraesCS7A02G534800	712.77	712769538	712771848	TraesCS7A03G1301800	718322412	718324722	729	RING/U-box superfamily protein
	7A	TraesCS7A02G535300	713.103	713102668	713103914	TraesCS7A03G1303700	718836225	718837471	1058	Disease resistance protein (NBS-LRR class) family
	7A	TraesCS7A02G536200	713.737	713736976	713743785	TraesCS7A03G1305400	719470279	719476898	1241	Protein MEMO1
	7A	TraesCS7A02G536400	713.756	713755703	713758945	TraesCS7A03G1305600	719488816	719492058	1737	ARM repeat superfamily protein
	7A	TraesCS7A02G764400LC	713.759	713759054	713759497	TraesCS7A03G1305700LC	719492167	719492610	351	LETM1 and EF-hand domain-containing protein anon-60Da, mitochondrial
	7A	TraesCS7A02G536600	713.855	713855093	713882676	TraesCS7A03G1306100	719587543	719615126	2649	ARM repeat superfamily protein
	7A	TraesCS7A02G536900	714.34	714340482	714342889	TraesCS7A03G1307300	720143929	720146336	1551	Cytokinin oxidase/dehydrogenase
	7A	TraesCS7A02G765600LC	714.343	714342921	714343238	TraesCS7A03G1307400LC	720146368	720146685	318	tRNA 5-methylaminomethyl-2-thiouridine biosynthesis bifunctional protein MnmC
	7A	TraesCS7A02G765900LC	714.59	714589777	714591823	TraesCS7A03G1307700LC	720391721	720393767	2047	Glutamyl-tRNA(Gln) amidotransferase subunit A
	7A	TraesCS7A02G537000	714.595	714594955	714599152	TraesCS7A03G1307800	720396899	720401093	1761	Protein phosphatase 2C
	7A	TraesCS7A02G537100	714.617	714616516	714618249	TraesCS7A03G1307900	720418176	720419909	1640	12-oxophytodienoate reductase-like protein
	7A	TraesCS7A02G537200	714.66	714660315	714662811	TraesCS7A03G1308000	720460953	720463449	2186	Eukaryotic aspartyl protease family protein
	7A	TraesCS7A02G537400	714.752	714751568	714752074	TraesCS7A03G1308400	720550629	720551135	507	Cysteine protease
	7A	TraesCS7A02G537500	714.758	714758286	714759935	TraesCS7A03G1308500	720557347	720558996	1134	Carbonic anhydrase
	7A	TraesCS7A02G766700LC	714.818	714817685	714820564	TraesCS7A03G1309100LC	720615942	720618821	369	Tetraspanin family protein
	7A	TraesCS7A02G537600	714.822	714821513	714823389	TraesCS7A03G1309200	720619770	720621646	1398	Carbonic anhydrase
	7A	TraesCS7A02G767100LC	715.253	715252878	715253201	TraesCS7A03G1310000LC	721104763	721105086	324	methyl-CPG-binding domain protein 13
	7A	TraesCS7A02G538600	715.692	715691664	715701737	TraesCS7A03G1311200	721543548	721553593	2802	Protein ENHANCED DISEASE RESISTANCE 2
	7A	TraesCS7A02G539000	716.239	716239186	716241006	TraesCS7A03G1312000	722091042	722092862	1013	Kinase family protein
	7A	TraesCS7A02G539100	716.246	716245931	716248925	TraesCS7A03G1312100	722097787	722100781	1507	receptor kinase 1
	7A	TraesCS7A02G539800	717.036	717036374	717042876	TraesCS7A03G1313600	722886113	722892615	2618	Transcription factor GTE12
	7A	TraesCS7A02G540000	717.081	717080932	717092746	TraesCS7A03G1313800	722930437	722942046	4356	Mediator of rna polymerase ii transcription subunit 15a
	7A	TraesCS7A02G769900LC	717.332	717332089	717333979	TraesCS7A03G1315000LC	723178412	723180302	1816	PA-domain containing subtilase family protein
	7A	TraesCS7A02G540400	717.389	717388824	717394340	TraesCS7A03G1315200	723234150	723239664	633	Protein kinase family protein
	7A	TraesCS7A02G540500	717.395	717394532	717396425	TraesCS7A03G1315300	723239856	723241749	459	Vesicle-associated protein 1-1
	7A	TraesCS7A02G770000LC	717.396	717396453	717399912	TraesCS7A03G1315400LC	723241777	723245236	936	Coatomer subunit beta'-1
	7A	TraesCS7A02G541100	717.811	717811406	717821962	TraesCS7A03G1316700	723653340	723663896	3861	receptor kinase 1
	7A	TraesCS7A02G541200	717.833	717832730	717834110	TraesCS7A03G1316900	723674183	723675563	936	Protein kinase family protein
	7A	TraesCS7A02G770900LC	717.834	717834172	717837922	TraesCS7A03G1317000LC	723675625	723679375	387	RNA-directed DNA polymerase (reverse transcriptase)-related family protein
	7A	TraesCS7A02G541500	717.946	717945926	717965308	TraesCS7A03G1317500	723786350	723805732	1203	transmembrane protein, putative (DUF594)
	7A	TraesCS7A02G771200LC	717.965	717965314	717966057	TraesCS7A03G1317600LC	723805738	723806481	744	transmembrane protein, putative (DUF594)
	7A	TraesCS7A02G542000	718.348	718348072	718349584	TraesCS7A03G1318500	724496423	724497935	467	1,4-dihydroxy-2-naphthoyl-CoA synthase
	7A	TraesCS7A02G542600	719.418	719417796	719418420	TraesCS7A03G1320300	725570928	725571552	525	Blue copper protein
	7A	TraesCS7A02G542700	719.47	719469821	719473122	TraesCS7A03G1320600	725622780	725626081	1433	Transcription factor
	7A	TraesCS7A02G773000LC	719.482	719482235	719482705	TraesCS7A03G1320700LC	725635009	725635479	471	signal peptide peptidase
	7A	TraesCS7A02G773300LC	719.561	719560594	719563454	TraesCS7A03G1321000LC	725712879	725715739	825	Zinc finger FYVE domain-containing protein 1
	7A	TraesCS7A02G542800	719.564	719564494	719566803	TraesCS7A03G1321100	725716779	725719088	1511	Lateral signaling target 2-like protein
	7A	TraesCS7A02G542900	719.567	719566911	719570377	TraesCS7A03G1321200	725719196	725722662	1691	DUF616 protein
	7A	TraesCS7A02G773400LC	719.571	719570899	719571198	TraesCS7A03G1321300LC	725723184	725723483	300	plasminogen activator inhibitor
	7A	TraesCS7A02G773500LC	719.571	719571312	719576590	TraesCS7A03G1321400LC	725723597	725728875	717	Zim17-type zinc finger protein
	7A	TraesCS7A02G543000	719.577	719576843	719579559	TraesCS7A03G1321500	725729128	725731844	1762	DDB1-and CUL4-associated factor
	7A	TraesCS7A02G773600LC	719.577	719577069	719577993	TraesCS7A03G1321600LC	725729354	725730278	447	auxin-induced protein 13
	7A	TraesCS7A02G543100	719.58	719579684	719583858	TraesCS7A03G1321700	725731969	725736143	1688	DDB1-and CUL4-associated factor 8
	7A	TraesCS7A02G773700LC	719.584	719584324	719587983	TraesCS7A03G1321800LC	725736609	725740268	837	RNA-binding protein
	7A	TraesCS7A02G543300	720.131	720130601	720131944	TraesCS7A03G1322900	726280236	726281579	990	Basic helix-loop-helix transcription factor
	7A	TraesCS7A02G775300LC	720.614	720614244	720614585	TraesCS7A03G1324000LC	726767902	726768243	342	Acetylglutamate kinase
	7A	TraesCS7A02G543800	720.642	720642336	720642973	TraesCS7A03G1324100	726795994	726796631	435	WW domain-containing protein
	7A	TraesCS7A02G775500LC	720.804	720804374	720804739	TraesCS7A03G1324300LC	726958032	726958397	366	Bifunctional glutamine synthetase adenylyltransferase/adenylyl-removing enzyme
	7A	TraesCS7A02G543900	720.846	720845804	720846541	TraesCS7A03G1324600	726999462	727000199	530	plant UBX domain-containing protein 2
	7A	TraesCS7A02G776000LC	720.925	720924798	720925148	TraesCS7A03G1325300LC	727078182	727078532	351	Ribosomal RNA large subunit methyltransferase F
	7A	TraesCS7A02G776200LC	720.934	720933573	720940402	TraesCS7A03G1325500LC	727086957	727093786	2290	GDSL esterase/lipase
	7A	TraesCS7A02G544400	720.954	720953556	720955355	TraesCS7A03G1325600	727106743	727108542	1715	F-box protein
	7A	TraesCS7A02G544700	721.093	721093026	721106211	TraesCS7A03G1326000	727243866	727257051	7411	DNA helicase
	7A	TraesCS7A02G776600LC	721.205	721204599	721205041	TraesCS7A03G1326600LC	727354085	727354527	366	5'-nucleotidase SurE
	7A	TraesCS7A02G545100	721.205	721204810	721206569	TraesCS7A03G1326700	727354296	727356055	775	Thiosulfate sulfurtransferase GlpE
	7A	TraesCS7A02G545200	721.223	721222769	721223586	TraesCS7A03G1327000	727372255	727373072	426	Thiosulfate sulfurtransferase GlpE
	7A	TraesCS7A02G545700	721.704	721703886	721707772	TraesCS7A03G1328500	727849661	727853547	1624	26S protease regulatory subunit
	7A	TraesCS7A02G777900LC	721.731	721731234	721735625	TraesCS7A03G1328700LC	727876213	727880327	1635	Protein FAR1-RELATED SEQUENCE 5
	7A	TraesCS7A02G546000	721.818	721818007	721819799	TraesCS7A03G1329500	727962660	727964452	1793	Expansin-like protein
	7A	TraesCS7A02G778600LC	721.854	721853646	721854077	TraesCS7A03G1329600LC	727997222	727997653	432	MAR-binding filament-like protein
	7A	TraesCS7A02G546300	721.893	721893478	721895186	TraesCS7A03G1330100	728035877	728037585	1709	Expansin-like protein
	7A	TraesCS7A02G546400	721.913	721913361	721916102	TraesCS7A03G1330200	728055759	728058500	734	NADH dehydrogenase [ubiquinone] 1 beta subcomplex subunit 2
	7A	TraesCS7A02G546500	721.919	721919412	721922140	TraesCS7A03G1330300	728061810	728064538	949	mediator of RNA polymerase II transcription subunit
	7A	TraesCS7A02G778900LC	721.92	721919759	721920064	TraesCS7A03G1330400LC	728062157	728062462	228	Adenylate cyclase type 9
	7A	TraesCS7A02G779400LC	722.269	722269032	722295566	TraesCS7A03G1331300LC	728408580	728415693	480	BTB/POZ domain containing protein, expressed
	7A	TraesCS7A02G780200LC	722.567	722566870	722567199	TraesCS7A03G1332400LC	728808406	728808735	330	Lysine--tRNA ligase
	7A	TraesCS7A02G547500	722.597	722597238	722601907	TraesCS7A03G1332800	728838580	728843249	2373	ATP-dependent zinc metalloprotease FTSH
	7A	TraesCS7A02G548300	722.793	722792870	722793580	TraesCS7A03G1333900	729032570	729033280	711	Zinc finger family protein
	7A	TraesCS7A02G549000	723.255	723255093	723258234	TraesCS7A03G1335000	729488420	729491561	1339	NAC domain-containing protein
	7A	TraesCS7A02G549100	723.26	723259779	723265225	TraesCS7A03G1335100	729493106	729498551	2373	1,4-alpha-glucan branching enzyme
	7A	TraesCS7A02G549200	723.275	723275296	723280279	TraesCS7A03G1335200	729508622	729513406	1908	1,4-alpha-glucan branching enzyme
	7A	TraesCS7A02G549300	723.283	723283231	723293633	TraesCS7A03G1335300	729516358	729526535	1439	1,4-alpha-glucan branching enzyme
	7A	TraesCS7A02G549400	723.295	723295417	723299663	TraesCS7A03G1335500	729528319	729532565	2358	Transmembrane protein 184C
	7A	TraesCS7A02G549500	723.305	723304678	723308315	TraesCS7A03G1335600	729537580	729541217	1808	Cyclin
	7A	TraesCS7A02G781300LC	723.553	723552854	723562139	TraesCS7A03G1335800LC	729929334	729938702	796	mitogen-activated protein kinase kinase kinase 3
	7A	TraesCS7A02G549800	724.083	724082577	724090076	TraesCS7A03G1336800	730455844	730463343	1920	Catalase
	7A	TraesCS7A02G782100LC	724.084	724083638	724083979	TraesCS7A03G1336900LC	730456905	730457246	342	villin 3
	7A	TraesCS7A02G550100	724.122	724122281	724126161	TraesCS7A03G1337700	730495389	730499046	3503	Receptor-kinase, putative
	7A	TraesCS7A02G550200	724.128	724127894	724131092	TraesCS7A03G1337900	730500779	730503977	2252	Hexosyltransferase
	7A	TraesCS7A02G550300	724.135	724134675	724138592	TraesCS7A03G1338000	730507560	730511477	1774	Protein kinase
	7A	TraesCS7A02G550400	724.241	724240506	724251628	TraesCS7A03G1338700	730612567	730623101	1180	transducin family protein / WD-40 repeat family protein
	7A	TraesCS7A02G550500	724.258	724257706	724262982	TraesCS7A03G1338800	730629179	730634455	1269	ATP-dependent Clp protease proteolytic subunit
	7A	TraesCS7A02G550700	724.37	724369812	724375166	TraesCS7A03G1339000	730740397	730745751	1283	ATP-dependent Clp protease proteolytic subunit
	7A	TraesCS7A02G550900	724.653	724652813	724654997	TraesCS7A03G1339600	731019696	731021880	2185	Glycosyltransferase family 92 protein
	7A	TraesCS7A02G551200	724.964	724963594	724966095	TraesCS7A03G1340200	731326900	731329401	1289	Ser/Thr-rich protein T10 in DGCR region
	7A	TraesCS7A02G551300	724.966	724966373	724967369	TraesCS7A03G1340300	731329679	731330675	879	tRNA-splicing endonuclease, putative
	7A	TraesCS7A02G784100LC	724.982	724981765	724982079	TraesCS7A03G1340400LC	731344910	731345224	315	DNA replication and repair protein RecF
	7A	TraesCS7A02G551900	725.224	725224414	725228601	TraesCS7A03G1341600	731582620	731586807	3373	Disease resistance protein (NBS-LRR class) family
	7A	TraesCS7A02G552400	725.433	725433279	725435212	TraesCS7A03G1342600	731790262	731792195	949	High mobility group protein
	7A	TraesCS7A02G552600	725.456	725455888	725462105	TraesCS7A03G1342900	731812183	731818400	2950	Copalyl diphosphate synthase-like protein
	7A	TraesCS7A02G552700	725.551	725551071	725557022	TraesCS7A03G1343500	731906661	731912612	2805	Copalyl diphosphate synthase-like protein
	7A	TraesCS7A02G787200LC	725.789	725788995	725789642	TraesCS7A03G1345100LC	732139556	732140203	579	Lactoylglutathione lyase / glyoxalase I family protein
	7A	TraesCS7A02G787300LC	725.79	725790101	725790499	TraesCS7A03G1345200LC	732140659	732141043	385	Protein kinase superfamily protein
	7A	TraesCS7A02G787400LC	725.792	725792214	725792663	TraesCS7A03G1345300LC	732142792	732143238	447	ATP-dependent DNA helicase PIF1
	7A	TraesCS7A02G787600LC	725.799	725799500	725801003	TraesCS7A03G1345500LC	732149474	732150977	312	Calcium-dependent protein kinase
	7A	TraesCS7A02G553000	725.912	725912026	725915959	TraesCS7A03G1345700	732261656	732267520	1236	Aquaporin
	7A	TraesCS7A02G553100	725.927	725927237	725936221	TraesCS7A03G1346100	732278798	732287778	4582	Calcium-binding EF hand protein-like
	7A	TraesCS7A02G553200	726	725999867	726002549	TraesCS7A03G1346300	732350757	732353439	1288	Kinesin-like
	7A	TraesCS7A02G553800	726.482	726481954	726485450	TraesCS7A03G1347400	732936503	732939999	1490	MYB-related protein
	7A	TraesCS7A02G554000	726.658	726658283	726659495	TraesCS7A03G1347800	733160079	733161291	654	SPX domain-containing protein
	7A	TraesCS7A02G554200	726.685	726685163	726686221	TraesCS7A03G1348100	733186959	733188017	1059	NBS-LRR disease resistance protein-like protein
	7A	TraesCS7A02G789200LC	726.766	726765644	726770306	TraesCS7A03G1348400LC	733267467	733272129	519	NBS-LRR disease resistance protein-like protein
	7A	TraesCS7A02G554600	726.906	726905999	726907908	TraesCS7A03G1349200	733407088	733408997	468	eukaryotic release factor 1-1
	7A	TraesCS7A02G789700LC	726.909	726908640	726909070	TraesCS7A03G1349300LC	733409729	733410159	330	Trans-2,3-dihydro-3-hydroxyanthranilate isomerase
	7A	TraesCS7A02G555300	727.229	727228721	727230700	TraesCS7A03G1350300	733725844	733727823	1866	NBS-LRR disease resistance protein-like protein
	7A	TraesCS7A02G555400	727.231	727230905	727232545	TraesCS7A03G1350400	733728028	733729668	1641	disease resistance protein (TIR-NBS-LRR class)
	7A	TraesCS7A02G555700	727.444	727443573	727457990	TraesCS7A03G1350800	733941041	733954828	5883	Callose synthase
	7A	TraesCS7A02G556500	727.788	727788001	727788624	TraesCS7A03G1352600	734283741	734284364	624	Ring finger protein
	7A	TraesCS7A02G557000	727.898	727897516	727899459	TraesCS7A03G1353600	734393010	734394953	935	thiamine-phosphate synthase
	7A	TraesCS7A02G791700LC	728.023	728023218	728024216	TraesCS7A03G1353700LC	734517337	734518335	999	NAC domain protein, putative
	7A	TraesCS7A02G791800LC	728.026	728026123	728026772	TraesCS7A03G1353800LC	734520242	734520891	567	Haloacid dehalogenase-like hydrolase (HAD) superfamily protein
	7A	TraesCS7A02G791900LC	728.244	728243678	728244991	TraesCS7A03G1353900LC	734733694	734735007	1053	NAC domain,
	7A	TraesCS7A02G792000LC	728.246	728245967	728246281	TraesCS7A03G1354000LC	734735983	734736297	315	Aspartyl/glutamyl-tRNA(Asn/Gln) amidotransferase subunit B, putative isoform 2
	7A	TraesCS7A02G792100LC	728.248	728247572	728249185	TraesCS7A03G1354100LC	734737588	734739201	774	NEP1-interacting protein 1
	7A	TraesCS7A02G792200LC	728.251	728250979	728251497	TraesCS7A03G1354200LC	734740995	734741513	519	RING/FYVE/PHD zinc finger superfamily protein
	7A	TraesCS7A02G557100	729.262	729261904	729265706	TraesCS7A03G1356300	735750866	735754668	2160	Chloroplastic group IIA intron splicing facilitator CRS1, chloroplastic
	7A	TraesCS7A02G557200	729.275	729275455	729276743	TraesCS7A03G1356500	735764417	735765705	1119	F-box family protein
	7A	TraesCS7A02G794400LC	729.277	729276764	729277144	TraesCS7A03G1356600LC	735765726	735766106	381	Superoxide dismutase [Mn/Fe]
	7A	TraesCS7A02G557600	730.425	730425419	730429850	TraesCS7A03G1358900	737398680	737403111	2911	Sucrose synthase
	7A	TraesCS7A02G557700	730.43	730430495	730434493	TraesCS7A03G1359000	737403756	737407754	3024	Disease resistance protein (NBS-LRR class) family
	7A	TraesCS7A02G557800	730.454	730454306	730464650	TraesCS7A03G1359100	737427567	737437911	6143	Chromodomain-helicase-DNA-binding family protein
	7A	TraesCS7A02G795900LC	730.468	730468172	730471054	TraesCS7A03G1359200LC	737441433	737444315	810	NAD(P)-binding Rossmann-fold superfamily protein
	7A	TraesCS7A02G796000LC	730.472	730472016	730473599	TraesCS7A03G1359300LC	737445277	737446860	1584	Transposon Ty3-I Gag-Pol polyprotein
	7A	TraesCS7A02G558100	730.71	730709678	730713717	TraesCS7A03G1360300	737682939	737686978	1874	PPR containing protein
	7A	TraesCS7A02G558200	730.714	730713982	730715677	TraesCS7A03G1360400	737687243	737688938	1091	4-hydroxy-4-methyl-2-oxoglutarate aldolase
	7A	TraesCS7A02G558300	730.718	730717955	730719746	TraesCS7A03G1360500	737691216	737693007	990	4-hydroxy-4-methyl-2-oxoglutarate aldolase
	7A	TraesCS7A02G558500	730.749	730749198	730749974	TraesCS7A03G1360800	737740861	737741637	777	Thaumatin-like protein
	7A	TraesCS7A02G559300	731.264	731263787	731270840	TraesCS7A03G1362900	738255450	738262503	4089	DUF789 family protein
	7A	TraesCS7A02G559400	731.271	731270752	731275310	TraesCS7A03G1363000	738262415	738266973	2255	Delta(24)-sterol reductase
	7A	TraesCS7A02G559600	731.568	731568447	731571469	TraesCS7A03G1364300	738555883	738558905	1780	F-box family protein
	7A	TraesCS7A02G560100	731.962	731962146	731966195	TraesCS7A03G1365400	738945440	738949489	3927	Glucuronoxylan 4-O-methyltransferase
	7A	TraesCS7A02G560200	732.053	732052718	732055355	TraesCS7A03G1366100	739035114	739037751	1525	Photosystem II stability/assembly factor HCF136
	7A	TraesCS7A02G560300	732.081	732080952	732082970	TraesCS7A03G1366200	739063348	739065366	1830	tRNA dimethylallyltransferase
	7A	TraesCS7A02G560400	732.087	732087221	732090195	TraesCS7A03G1366300	739069617	739072591	1768	Peptidoglycan-binding LysM domain protein, putative
	7A	TraesCS7A02G801000LC	732.468	732467603	732468145	TraesCS7A03G1368100LC	739661356	739661898	426	NBS-LRR-like resistance protein
	7A	TraesCS7A02G561100	732.468	732468316	732471001	TraesCS7A03G1368200	739662069	739664754	2569	Disease resistance protein (NBS-LRR class) family
	7A	TraesCS7A02G561200	732.505	732505046	732507142	TraesCS7A03G1368300	739697983	739700079	1053	Disease resistance protein (NBS-LRR class) family
	7A	TraesCS7A02G561300	732.508	732507823	732513610	TraesCS7A03G1368400	739700760	739706546	1452	receptor kinase 1
	7A	TraesCS7A02G801100LC	732.514	732513662	732515092	TraesCS7A03G1368500LC	739706598	739708028	441	Heavy metal transport/detoxification superfamily protein
	7A	TraesCS7A02G561400	732.587	732586985	732588583	TraesCS7A03G1368700	739778816	739780414	1467	Cysteine protease, putative
	7A	TraesCS7A02G561500	732.597	732596946	732602222	TraesCS7A03G1368800	739788777	739793953	1233	DNA-binding protein RHL1
	7A	TraesCS7A02G561600	732.798	732798009	732802031	TraesCS7A03G1369400	739988448	739992470	2355	Transmembrane protein 53
	7A	TraesCS7A02G561800	732.914	732913842	732918931	TraesCS7A03G1370200	740103020	740108063	1627	Thyroxine 5-deiodinase
	7A	TraesCS7A02G561900	732.919	732919437	732923990	TraesCS7A03G1370300	740108569	740113122	4191	NBS-LRR disease resistance protein
	7A	TraesCS7A02G802400LC	732.979	732978898	732979263	TraesCS7A03G1370700LC	740167880	740168245	366	1-deoxy-D-xylulose-5-phosphate synthase
	7A	TraesCS7A02G562300	733.085	733085035	733086451	TraesCS7A03G1371100	740272741	740274157	793	Gamma-tubulin complex component
	7A	TraesCS7A02G562600	733.329	733328920	733335238	TraesCS7A03G1372000	740514092	740520410	2696	Prolyl oligopeptidase family protein
	7A	TraesCS7A02G562700	733.338	733337765	733340168	TraesCS7A03G1372300	740522937	740525340	979	Coiled-coil domain-containing protein 12
	7A	TraesCS7A02G563600	733.57	733569846	733572047	TraesCS7A03G1374100	740751138	740753339	983	Thioredoxin
	7A	TraesCS7A02G563900	733.665	733665056	733668517	TraesCS7A03G1374400	740840949	740844410	2114	F-box domain containing protein
	7A	TraesCS7A02G804600LC	733.673	733672820	733673041	TraesCS7A03G1374600LC	740848713	740848934	222	Endoglucanase
	7A	TraesCS7A02G564200	733.784	733784046	733788962	TraesCS7A03G1375900	741012380	741017296	1958	lysine ketoglutarate reductase trans-splicing-like protein (DUF707)
	7A	TraesCS7A02G805300LC	733.789	733789242	733795076	TraesCS7A03G1376000LC	741017576	741023410	2153	Splicing factor 3B subunit 2
	7A	TraesCS7A02G805400LC	733.813	733812651	733815817	TraesCS7A03G1376100LC	741040522	741043688	1372	Clathrin light chain
	7A	TraesCS7A02G564300	733.818	733817694	733820506	TraesCS7A03G1376200	741045565	741048377	2376	Tetratricopeptide repeat-like superfamily protein, putative isoform 1
	7A	TraesCS7A02G564900	734.354	734353854	734365963	TraesCS7A03G1377900	741972808	741984576	3930	Receptor-like protein kinase
	7A	TraesCS7A02G806700LC	734.478	734478343	734478729	TraesCS7A03G1378100LC	742096091	742096477	387	NBS-LRR disease resistance protein-like protein
	7A	TraesCS7A02G565000	734.502	734502219	734506195	TraesCS7A03G1378200	742119966	742206705	926	transmembrane protein, putative (DUF247)
	7A	TraesCS7A02G806800LC	734.55	734550090	734550293	TraesCS7A03G1378400LC	742250600	742250803	204	CDP-diacylglycerol--glycerol-3-phosphate 3-phosphatidyltransferase
	7A	TraesCS7A02G808500LC	735.138	735138219	735138581	TraesCS7A03G1380300LC	742831171	742831533	363	Polynucleotidyl transferase, ribonuclease H-like superfamily protein
	7A	TraesCS7A02G565488	735.14	735140294	735140572	TraesCS7A03G1380400	742833246	742833524	279
	7A	TraesCS7A02G565700	735.343	735342772	735359628	TraesCS7A03G1381000	743033428	743050284	586	SKP1-like protein
	7A	TraesCS7A02G809000LC	735.363	735362879	735363369	TraesCS7A03G1381100LC	743053535	743054025	294	AT hook motif DNA-binding family protein
	7A	TraesCS7A02G565800	735.375	735375299	735395961	TraesCS7A03G1381200	743065955	743086617	813	SKP1-like protein
	7A	TraesCS7A02G809100LC	735.381	735381110	735381602	TraesCS7A03G1381300LC	743071766	743072258	294	AT hook motif DNA-binding family protein
	7A	TraesCS7A02G565900	735.399	735398671	735402413	TraesCS7A03G1381400	743089327	743093069	1458	AT hook motif DNA-binding family protein
	7A	TraesCS7A02G566000	735.405	735404762	735420469	TraesCS7A03G1381500	743095418	743111125	6329	Lysine-specific demethylase
	7A	TraesCS7A02G810400LC	735.774	735774122	735775171	TraesCS7A03G1383200LC	743479729	743480690	573	Blast resistance protein Pi-ta
	7A	TraesCS7A02G566500	735.78	735780191	735787111	TraesCS7A03G1383800	743567905	743574825	4897	NBS-LRR-like resistance protein
	7A	TraesCS7A02G810700LC	735.838	735837621	735839118	TraesCS7A03G1384200LC	743624144	743625641	993	Harbinger transposase-derived nuclease
	7A	TraesCS7A02G810800LC	735.839	735839407	735840255	TraesCS7A03G1384300LC	743625930	743626778	849	Harbinger transposase-derived nuclease
	7A	TraesCS7A02G811100LC	735.902	735902032	735909818	TraesCS7A03G1384700LC	743687296	743695082	1705	NBS-LRR-like resistance protein
	7A	TraesCS7A02G811200LC	735.925	735924712	735925624	TraesCS7A03G1384800LC	743709778	743710690	465	Transposon protein, putative, CACTA, En/Spm sub-class
	7A	TraesCS7A02G811900LC	736.088	736088359	736088775	TraesCS7A03G1386100LC	743881630	743882046	417	Harbinger transposase-derived nuclease
	7A	TraesCS7A02G567500	736.089	736088791	736096134	TraesCS7A03G1386200	743882062	743889405	5271	NBS-LRR disease resistance protein
	7A	TraesCS7A02G567600	736.108	736108130	736108618	TraesCS7A03G1386400	743901401	743901889	489	TBC1 domain family member 3
	7A	TraesCS7A02G812100LC	736.112	736112290	736113251	TraesCS7A03G1386500LC	743905561	743906522	774	Transposon protein, putative, Pong sub-class
	7A	TraesCS7A02G568100	736.322	736322071	736329482	TraesCS7A03G1387100	744113930	744121341	4299	NBS-LRR-like resistance protein
	7A	TraesCS7A02G568700	736.424	736424403	736429938	TraesCS7A03G1388000	744215123	744220658	4616	Disease resistance protein (TIR-NBS-LRR class) family
	7A	TraesCS7A02G568800	736.432	736431739	736433581	TraesCS7A03G1388100	744222459	744224301	1085	Chloroplast protein
	7A	TraesCS7A02G568900	736.434	736434044	736438213	TraesCS7A03G1388200	744224764	744228933	2227	Signal peptide peptidase-like protein
	7A	TraesCS7A02G812700LC	736.448	736447923	736448680	TraesCS7A03G1388400LC	744238643	744239400	459	Transposon protein, putative, CACTA, En/Spm sub-class
	7A	TraesCS7A02G812800LC	736.518	736517520	736520778	TraesCS7A03G1388900LC	744307820	744311078	2433	Protein FAR1-RELATED SEQUENCE 5
	7A	TraesCS7A02G812900LC	736.522	736522170	736522763	TraesCS7A03G1389000LC	744312470	744313063	594	Suprabasin
	7A	TraesCS7A02G569500	736.549	736548960	736552778	TraesCS7A03G1389200	744337362	744341180	1336	RNA-binding KH domain-containing protein
	7A	TraesCS7A02G569600	736.554	736553705	736559137	TraesCS7A03G1389300	744342107	744347539	2823	RING/FYVE/PHD zinc finger protein
	7A	TraesCS7A02G569700	736.56	736560489	736565875	TraesCS7A03G1389400	744348891	744354277	2513	RNA-binding family protein
	7A	TraesCS7A02G570000	736.698	736697916	736698113	TraesCS7A03G1389700	744483558	744483755	198	Translation factor GUF1 homolog, mitochondrial

## Sheet: Table S5
Table S6. Quantitative trait loci (QTL) or gene information related to wheat Fusarium Head Blight (FHB) reported in previous studies
Reference	Trait	Chr	QTL	Chr on article	left close Marker/gene	physical position	right close Marker/Gene	physical position	PEAK Marker	physical position
[77]	FHB resistance	1A	1A–1	1AS	TP239403	239403	TP22769	22769
[77]	FHB resistance	1A	1A–1	1A	Excalibur_c44612_474	1346448	Excalibur_c9196_313	10067396
[112]	FHB	1A	FHB-1A	1A	AX-110577325	2936928	AX-110544824	63341634
[101]	II	1A	FHB-1A.1	1A	(IWB64096) RFL_CONTIG2831_1012	2978761	(IWB67232) TDURUM_CONTIG11679_319	6570241
[135]	II	1A	FHB-1A.2	1A	(IWB7628) BS00026456_51	3118299	(IWA1602) WSNP_EX_C12254_19574891	3386380
[111]	FHB	1A	gFHB-1A.1	1A	tplb0025b13_2054	3387985	Kukri_c4900_2435	608298961
[152]	II	1A	sMQTL-1A-1	1A	IWB6476	3391831	IWB71713	2540776
[131]	LDR	1A	Qfhs.nau-1A	1A	AX-109436734	6760474	AX-111149787	12373425
[158]	FHB	1A	FHB-1AS	1AS	IWB75039	10048650
[26]	III	1A	FHB-1A.3	1A	(IWB56841) EXCALIBUR_REP_C113950_132	12099909	(IWB21708) EXCALIBUR_C10689_254	27363057
[86]	DON	1A	FHB-1A	1A	AX-95259891	12369463
[104]	FHB resistance	1A	QFhb.dms-1A.1	1A	Tdurum_contig85467_208	12414618
[45]	II	1A	FHB-1A.4	1A	WMC818 (IWB26927)	13084202	BARC148	52220230
[100]	INC/IND/SEV	1A	FHB-1A.1	1A	BS00083459_51	13418406
[14]	MDN17	1A	FHB-1A	1A	BS00081682_51	13768099
[82]	DI/FDK	1A	QFHB-1A	1A	wPt-734078	13947808	wPt-731843	9377973
[1]	II	1A	FHB-1A.5	1A	WPT-734078	13947808	WPT-672089	9378058
[77]	FHB severity, FDK	1A	1A–1	1A	wPt-734078	13947808	wPt-731843
[77]	FHB severity	1A	1A–1	1A	BS00022977_51	14162952
[142]	FHB	1A	QNds-1AS-2225	1AS	TraesCS1A02G037600LC	14497878
[152]	II, III	1A	sMQTL-1A-2	1A	IWB57005	16389643	IWA7050	11819683
[40]	VRI	1A	FHB-1A	1A	IACX5892	16390807
[100]	INC/IND/SEV	1A	FHB-1A.2	1A	BS00039749_51	20889691
[104]	FHB resistance	1A	QFhb.dms-1A.1	1A	RAC875_c64603_663	23266862
[18]	DON	1A	QFdon.LSU-1A	1A	CAP7_c4833_141	25546022	wsnp_c24686_33942264
[54]	II	1A	FHB-1A.6	1A	WMC24	27273579	BARC148	52220230
[102]	IND	1A	Qfind-1A	1A	Excalibur_c7026_2635	28620484
[77]	FHB incidence, spread	1A	1A–1	1A	GENE-0507_285	31779976	Kukri_c25215_124	393734681
[127]	FHB resistance	1A	FHB-1A	1A	4910975-A/G	31918043
[14]	IND	1A	FHB-1A	1A	wsnp_Ex_c31983_40709607	32892931
[104]	FHB resistance	1A	QFhb.dms-1A.1	1A	Ra_c22663_367	35201537
[97]	II	1A	FHB-1A.7	1A	IWA6941	35935566	IWB22559	343408375
[152]	II, III	1A	sMQTL-1A-3	1A	IWB54031	36569647	IWB7717	28623752
[5]	FHB	1A	Qfhb.spa-1A	1A	Excalibur_c75270_566	41901048
[21]	Point inoculation (PI)	1A	QFhbp-hnau.1AS	1A	wmc120	44704905	stm602tctg
[86]	DON	1A	FHB-1A	1A	AX-94643380	46236244
[104]	FHB resistance	1A	QFhb.dms-1A.1	1A	Kukri_c4900_3100	48797924
[122]	FHB	1A	Qfhb.yzu.1A.1	1A	AX-110971755	49565767	AX-109433977	52939032
[77]	FHB spread, DON content	1A	1A–1	1AS	Xbarc148	52220230	Xwmc24	27273579
[53]	III	1A	FHB-1A.8	1A	BARC148	52220230	WMC24	27273646
[77]	FHB severity	1A	1A–1	1AS	Xbarc148	52220230	IWB63682	168739932
[14]	BDN15	1A	FHB-1A	1A	IACX6432	54075143
[91]	II	1A	FHB-1A.9	1A	IWA2922	66892494	IWA7956	495447076
[122]	FHB	1A	Qfhb.yzu.1A.2	1A	AX-110670478	92469493
[6]	DON	1A	Qdon.spa-1 A	1A	Excalibur_c2389_361	105927987	BS00062869_51	406199936
[86]	DON	1A	FHB-1A	1A	AX-94737395	107108350
[104]	FHB resistance	1A	QFhb.dms-1A.2	1A	RAC875_c30632_374	123892376
[77]	FHB severity	1A	1A–1	1A	IWB72690/UN	150795882
[59]	INC	1A	Qfhb-1A	1A	1A_263596817	263596817
[77]	FHB severity, FDK, DON content	1A	1A–1	1AS	snp-1A-268070408	268070408	snp-1A-511609396	511609396
[39]	II	1A	FHB-1A.10	1A	GWM164	280602945	BARC28 (IWA4995)	347640488
[77]	FHB severity	1A	1A–1	1AS	Xgwm164	280602945	Xbarc28	347640488
[104]	FHB resistance	1A	QFhb.dms-1A.3	1A	Tdurum_contig47035_428	291983272
[77]	FHB incidence	1A	1A–1	1AS	Bobwhite_c31155_350	292078391	CAP8_c4610_292	426888558
[77]	visual rating index, DON content	1A	1A–1	1A	Excalibur_rep_c113950_132	299601224	wsnp_ku_c3804_6986527	547255392
[64]	II	1A	FHB-1A.11	1A	WMC120.1	344704937	WMC24	27273646
[77]	FHB spread	1A	1A–1	1A	Xwmc120.1	344704937	Xwmc24	27273646
[152]	II, III	1A	sMQTL-1A-4	1A	WPT-5941	345308565	IWB45811	357415956
[75]	II	1A	FHB-1A.12	1A	BARC28 (IWA4995)	347640488	BARC148	52220189
[135]	II	1A	FHB-1A.13	1A	(IWB59768) RAC875_C6338_1887	350007931	(IWB58903) RAC875_C53185_802	480549353
[100]	INC/IND/SEV	1A	FHB-1A.3	1A	CAP11_c6014_160	365508750
[104]	FHB resistance	1A	QFhb.dms-1A.4	1A	BobWhite_c1318_691	366502314
[14]	MDN16	1A	FHB-1A	1A	Ra_c2895_591	462435782
[104]	FHB resistance	1A	QFhb.dms-1A.5	1A	wsnp_Ku_c39862_48205590	465515172
[104]	FHB resistance	1A	QFhb.dms-1A.5	1A	Kukri_c32430_109	465515835
[60]	II	1A	FHB-1A.14	1A	IWA2152	477048517	IWB31945	531605234
[127]	FHB resistance	1A	FHB-1A	1A	1099971a-C/T	480934139
[77]	FHB spread,wilted tip	1A	1A–1	1AS	Xbarc83	481673010
[40]	DON_GH	1A	FHB-1A	1A	Ra_c4159_2716	490520958
[90]	FHB	1A	Q-1AS	1AS	Tdurum_contig32437_257	497506147
[152]	II, III	1A	sMQTL-1A-5	1A	IWA7577	498141736	IWB11087	484335968
[33]	DON	1A	Q1A	1A	1A_499864143	499864143
[47]	FHB	1A	QFhb.Y4.1A	1A	AX-108783388	501051306	AX-109883147	512856235
[14]	INC	1A	FHB-1A	1A	RAC875_c16391_426	508555158			RAC875_c6798_467	536431327
[77]	FHB severity and DON	1A	1A–2	1AL	Xwmc312	511452032	Xbarc213	572229572
[106]	FDK2019	1A	FHB-1A	1A	wsnp_Ex_c1997_3756118	514137547
[14]	OWA17	1A	FHB-1A	1A	BobWhite_c104_89	520412991
[111]	FHB	1A	gFHB-1A.2	1A	RAC875_rep_c120644_74	527178191	BS00009104_51	534265511
[14]	MDN15-1	1A	FHB-1A	1A	BS00009808_51	530232680
[104]	FHB resistance	1A	QFhb.dms-1A.6	1A	BS00062876_51	531437685
[14]	INC	1A	FHB-1A	1A	wsnp_Ex_c5060_8985678	531682531
[104]	FHB resistance	1A	QFhb.dms-1A.6	1A	RFL_Contig4781_1792	531820326
[104]	FHB resistance	1A	QFhb.dms-1A.6	1A	BS00034278_51	531820524
[104]	FHB resistance	1A	QFhb.dms-1A.6	1A	CAP7_c1891_230	531824361
[104]	FHB resistance	1A	QFhb.dms-1A.6	1A	Kukri_c67383_102	531851294			wmc59	575388708
[104]	FHB resistance	1A	QFhb.dms-1A.6	1A	RAC875_c8482_160	531860721
[104]	FHB resistance	1A	QFhb.dms-1A.6	1A	wsnp_Ex_rep_c68085_66839109	531862196
[104]	FHB resistance	1A	QFhb.dms-1A.6	1A	wsnp_Ex_c3258_6004611	531880503
[145]	FDK	1A	FHB-1AL	1AL	BS00012042_51	534242494	Excalibur_c47013_1503	536963457
[14]	MDN15-1	1A	FHB-1A	1A	RAC875_c102343_204	534271958
[40]	SEV_GH	1A	FHB-1A	1A	BS00107306_51	535770357
[104]	FHB resistance	1A	QFhb.dms-1A.6	1A	RAC875_c100059_123	535960658
[14]	OWA17	1A	FHB-1A	1A	Ex_c4060_510	536431376
[14]	IND	1A	FHB-1A	1A	GENE-0262_431	536614283
[104]	FHB resistance	1A	QFhb.dms-1A.6	1A	RAC875_c120509_133	539019865
[72]	III	1A	FHB-1A.15	1A	(IWB62911) WPT-8797	540145112	(IWB44419) WPT-7030	458275703
[77]	FHB incidence, severity, FDK, DON content	1A	1A–2	1A	IWA3805	540146970	IWA6152	574935551
[97]	II	1A	FHB-1A.16	1A	IWA3805	540146970	IWA6152	574935647
[91]	III	1A	FHB-1A.17	1A	IWA3805	540146970	IWA6152	574935647
[106]	FHB INC2019	1A	FHB-1A	1A	wsnp_CAP11_c1815_982483	544054450
[145]	IND/SEV	1A	FHB-1AL	1AL	Excalibur_c54842_340	546212924	RAC875_c53725_217	577841705
[26]	II	1A	FHB-1A.18	1A	IWB66484	546212949	(IWA6975) WSNP_KU_C3804_6986527	547255492
[152]	II, III	1A	sMQTL-1A-6	1A	IWB66484	546212974	IWA1225	545528860
[100]	INC/IND/SEV	1A	FHB-1A.4	1A	RFL_Contig399_1148	549420825
[152]	II, III	1A	sMQTL-1A-7	1A	IWB72163	550333438	IWB58474	566011001
[40]	INC_MR	1A	FHB-1A	1A	BobWhite_rep_c56118_100	554482271
[93]	III	1A	FHB-1A.19	1A	(IWA5505) WPT-7784	556938784	WPT-6853	583321805
[26]	II	1A	FHB-1A.20	1A	(IWA475) WSNP_BF474340A_TA_2_1	556942126	(IWB1256) EXCALIBUR_REP_C77271_230	561335968
[40]	SEV_NSF	1A	FHB-1A	1A	TA003794-1077	562937016
[72]	II	1A	FHB-1A.21	1A	WPT-8016 (WPT-1792)	566469728	WPT-2847	568018244
[14]	MDN17	1A	FHB-1A	1A	BobWhite_c44164_151	572020146
[14]	MDN16	1A	FHB-1A	1A	Jagger_c2152_123	574640797
[146]	II	1A	FHB-1A.22	1A	(IWB58979) RAC875_C53725_217	577841655	(IWA5097) WSNP_EX_REP_C103474_88421290	582865390
[90]	FHB	1A	Q-1AL	1AL	Ex_c3201_1046	579299114
[105]	III	1A	FHB-1A.24	1A	WPT-5577	579785997	BARC213	572229572
[105]	II	1A	FHB-1A.23	1A	WPT-5577	579785997	BARC17	593537855
[100]	INC/IND/SEV	1A	FHB-1A.5	1A	BS00021990_51	580422461
[111]	FHB	1A	gFHB-1A.3	1A	AX-110478077	580436946	AX-94942875	592089005
[152]	II, III	1A	sMQTL-1A-8	1A	IWA4897	581916286	IWA2015	577841123
[14]	BDN16	1A	FHB-1A	1A	BS00022797_51	590342407
[77]	FHB spread	1A	1A–2	1AL	RAC875_c68350_61	690301933	Tdurum_contig52086_129	678263805
[31]	SEV,NDX(associated traits for FHB incidence (INC), FHB severity (SEV), FHB-index (NDX))	1A	Qfhb.ndsu-1A2	1A	WSP7145-WSP5832
[77]	FHB severity	1A	–	1A	Xs26m12.188
[77]	FHB spread	1B	1B–1	1B	Excalibur_c415_844	4822409	Tdurum_contig100292_228-BS00065737_51	25812506
[77]	FHB index	1B	1B–1	1BS	Glu-B3	5686814	Xbarc32/5B	20833333
[11]	II	1B	FHB-1B.1	1B	TPT-5080 (WPT-1603)	12794767	WPT-6117	139071276
[142]	FHB	1B	QNds/Rdi-1BS-1759	1BS	STRG_1B.000023	18563643
[82]	DI/FDK/DON	1B	QFHB-1B	1B	wPt-5347	19059475	wPt-2315	564162746
[77]	FHB severity, FDK, DON content	1B	1B–1	1B	wPt-5347	19059475	wPt-2315	564162746
[26]	II	1B	FHB-1B.2	1B	(IWB26242) EXCALIBUR_C415_844	22702272	TDURUM_CONTIG100292_228	25812556
[77]	FHB severity, index	1B	1B–1	1B	Tdurum_contig44861_237	26185512	Tdurum_contig83093_370	37799954
[14]	IND	1B	FHB-1B	1B	Tdurum_contig44861_1253	26186660
[109]	II	1B	FHB-1B.3	1B	WPT-8744	26630825	WPT-4325	47626051
[152]	II	1B	sMQTL-1B-1	1B	WPT-8971	28374623	IWB10065	26399646
[14]	IND	1B	FHB-1B	1B	RAC875_c140_650	30730931
[101]	II	1B	FHB-1B.4	1B	(IWB74050) TDURUM_CONTIG9874_547	32766585	(IWB73611) TDURUM_CONTIG83093_370	37799904
[72]	II	1B	FHB-1B.5	1B	WMC406	38575713	WMC619 (WPT-2230)	7468306
[40]	SEV_NSF	1B	FHB-1B	1B	GENE-3956_349	38910582
[103]	II	1B	FHB-1B.6	1B	WPT-4325	47626051	GWM18	222577490
[117]	II	1B	FHB-1B.7	1B	WPT-4325	47626051	IWB24786	396595736
[28]	II	1B	FHB-1B.8	1B	BARC119	53059799	GWM18	222577490
[60]	III	1B	FHB-1B.9	1B	IWB63352	56313860	IWB8804	412895506
[60]	II	1B	FHB-1B.10	1B	IWB10703	59539605	GWM582	344771685
[104]	FHB resistance	1B	QFhb.dms-1B.1	1B	RAC875_c39200_260	76443932
[59]	SEV	1B	Qfhb-1B.1	1B	1B_77853663	77853663
[77]	FHB spread	1B	1B–1	1B	Xgwm264	79128842	Xgwm18	222577490
[5]	FHB	1B	Qfhb.spa-1B	1B	BS00070283_51	88004411
[40]	INC_MR	1B	FHB-1B	1B	Kukri_c51268_248	93948279
[40]	INC/NSF/VRI	1B	FHB-1B	1B	BS00029013_51	109283475
[142]	FHB	1B	QRdi-1BS-4752	1BS	TraesCS1B02G179200LC	119683343
[17]	DON	1B	FHB-1B	1B	IWB21665	153594507	IWA6728	144396023
[14]	SEV/IND	1B	FHB-1B	1B	RAC875_c21598_248	159388580
[91]	III	1B	FHB-1B.11	1B	IWA6290	168418366	WMC419	522991574
[77]	FDK, DON content	1B	1B–1	1B	IWA6290	168418366	Xwmc419	522991574
[104]	FHB resistance	1B	QFhb.dms-1B.2	1B	GENE-2762_43	180502287
[104]	FHB resistance	1B	QFhb.dms-1B.2	1B	Excalibur_c26597_185	182172689
[40]	VRI	1B	FHB-1B	1B	GENE-0040_121	187209953
[155]	II	1B	FHB-1B.12	1B	GWM11	216036361	BARC302	455992381
[152]	II, III	1B	sMQTL-1B-2	1B	IWB59889	222577490	BARC187	208991335
[71]	II	1B	FHB-1B.14	1B	GWM273 (GWM18)	222577490	BARC120	243991030
[77]	FHB incidence	1B	1B–1	1BL	Xgwm273	222577490	Xbarc120	243991030
[67]	II	1B	FHB-1B.13	1B	GWM18	222577490	BARC181 (IWA3502)	457462998
[137]	III	1B	FHB-1B.15	1B	IWB54122	250422945	GWM273	212509923
[127]	FHB resistance	1B	FHB-1B	1B	1081753-T/C	258837217
[77]	FHB severity, FDK, DON content	1B	1B–1	1BS	snp-1B-287267552	287267552	snp-1B-547524267	547524267
[59]	FDK	1B	Qfhb-1B.2	1B	1B_298191278	298191278
[50]	II	1B	FHB-1B.16	1B	IWB69022	307150252	IWA1451	314568776
[37]	II	1B	FHB-1B.17	1B	IWA5592	307428089	IWB9703	448141350
[36]	SEV/IND/FDK	1B	QFhb-1BL.1	1B	S1B_325985493	325985493
[36]	FDK	1B	QFhb-1BL.2	1B	S1B_327027585	327027585
[104]	FHB resistance	1B	QFhb.dms-1B.3	1B	wsnp_Ex_c1429_2744367	328171459
[104]	FHB resistance	1B	QFhb.dms-1B.3	1B	Ku_c20833_518	328175033
[104]	FHB resistance	1B	QFhb.dms-1B.3	1B	IAAV3232	329912486
[17]	FDK	1B	FHB-1B	1B	IWB43992	330214153	BARC137	189338385
[17]	DON	1B	FHB-1B	1B	IWB43992	330214153	BARC128/2B	523788585
[104]	FHB resistance	1B	QFhb.dms-1B.3	1B	Tdurum_contig45715_1246	331582725
[104]	FHB resistance	1B	QFhb.dms-1B.3	1B	wsnp_Ku_c2115_4089288	331585402
[17]	SEV	1B	FHB-1B	1B	IWA6259	341931721	IWB16228	49882125
[17]	DON	1B	FHB-1B	1B	IWA6259	341931721	GWM18	222577490
[17]	SEV/FDK	1B	FHB-1B	1B	IWA6259	341931721	BARC128/2B	523788585
[104]	FHB resistance	1B	QFhb.dms-1B.3	1B	Excalibur_rep_c101321_497	348320835
[14]	SEV/IND	1B	FHB-1B	1B	BS00094498_51	409630008
[152]	II, III	1B	sMQTL-1B-3	1B	IWB42728	412895506	IWB57404	374329419
[99]	II	1B	FHB-1B.18	1B	WPT-5284	424414749	WPT-8168	439009451
[94]	DON	1B	Qdon.ndwp-1B	1B	S1B_432817546	432817546
[104]	FHB resistance	1B	QFhb.dms-1B.4	1B	Tdurum_contig42515_1360	443868187
[30]	II	1B	FHB-1B.19	1B	IWA6063	448300314	IWA3120	588629807
[45]	II	1B	FHB-1B.20	1B	GWM131 (WPT-3451)	457085828	GLU-B1	562375077
[45]	II	1B	FHB-1B.21	1B	GWM131	457085828	GLU-B1	562375077
[77]	FHB spread	1B	1B–1	1B	Xbarc181	457462998	Xwmc419	522991574
[57]	II	1B	FHB-1B.22	1B	GWM131	459162452	IWA4706	348797994
[17]	FDK/DON	1B	FHB-1B	1B	IWA7594	471193801	IWB65832	478055213
[17]	SEV/AUDPC_Sev	1B	FHB-1B	1B	IWB14484	474449387	IWB7443	476880056
[17]	FDK	1B	FHB-1B	1B	IWB10551	476341632	IWB31716	483292177
[17]	SEV	1B	FHB-1B	1B	IWB65832	478055213	IWB43992	330214153
[65]	II	1B	FHB-1B.23	1B	IWA4987	480841645	IWB40887	553146165
[138]	FHB	1B	SLUfhbchr1B.1	1B	BS00021877_51	483514175
[17]	DON	1B	FHB-1B	1B	IWA4557	488208491	IWB31929	457864142
[17]	DON	1B	FHB-1B	1B	IWA4557	488208491	IWB31716	483292177
[17]	IND_	1B	FHB-1B	1B	IWA4557	488208491	IWB27095	484360978
[157]	II	1B	FHB-1B.24	1B	IWA4556	488209753	IWB4407	623722595
[104]	FHB resistance	1B	QFhb.dms-1B.4	1B	BS00023001_51	494806220
[104]	FHB resistance	1B	QFhb.dms-1B.4	1B	BS00111033_51	495900572
[56]	FHB severity	1B		1B	1719911	505559153
[77]	FHB spread	1B	1B–1	1B	Xbarc207	506333105	Xbarc018
[17]	DON	1B	FHB-1B	1B	IWB10630	520810752	IWB49946	469976427
[67]	II	1B	FHB-1B.25	1B	WMC419	522991574	GWM18	222577490
[42]	III	1B	FHB-1B.26	1B	WMC419	522991574	(IWB9175) BS00064032_51	561883411
[40]	DON_NSF	1B	FHB-1B	1B	CAP12_c424_402	529855076
[18]	FDK/DON	1B	QFd&f.LSU-1B.1	1B	Excalibur_c21451_352	540847891	BS00064162_51	601007290
[143]	II	1B	FHB-1B.27	1B	IWA775	542431626	IWB12979	643591002
[152]	II, III	1B	sMQTL-1B-4	1B	IWB70168	543085967	IWA6945	530478729
[100]	INC/IND/SEV	1B	FHB-1B.1	1B	RAC875_c32077_284	544130182
[100]	INC/IND/SEV	1B	FHB-1B.2	1B	Tdurum_contig22253_213	547593958
[100]	INC/IND/SEV	1B	FHB-1B.4	1B	RAC875_c1045_445	548623397
[100]	INC/IND/SEV	1B	FHB-1B.5	1B	Tdurum_contig42749_3287	548675761
[100]	INC/SEV	1B	FHB-1B.6	1B	wsnp_JD_c6331_7499499	548967544
[46]	FHB	1B	QFhb-1B.2	1B	GENE-0293_154	549465122
[9]	II	1B	FHB-1B.28	1B	IWA4361	555639681	IWA4939	571441189
[77]	FHB spread	1B	1B–1	1B	Glu-B1	562375077	close5686814
[40]	SEV_GH	1B	FHB-1B	1B	wsnp_Ex_c39616_46871127	562375202
[119]	II	1B	FHB-1B.29	1B	WPT-0705 (IWB73514)	564162746	GWM273 (GWM18)	222577490
[152]	II, III	1B	sMQTL-1B-5	1B	IWA3684	565990601	IWA4939	562375102
[104]	FHB resistance	1B	QFhb.dms-1B.5	1B	BS00063180_51	577982185
[100]	INC/IND/SEV	1B	FHB-1B.3	1B	BS00067627_51	580538077
[111]	FHB	1B	gFHB-1B	1B	Kukri_c51864_225	582906867	AX-109320151	608460442
[112]	FHB	1B	FHB-1B	1B	Kukri_c51864_225	582906917	BS00076330_51	626724382
[86]	DON	1B	FHB-1B	1B	AX-95685151	588800320			RAC875_c15190_1089	630063122
[104]	FHB resistance	1B	QFhb.dms-1B.5	1B	wsnp_Ex_c43228_49605281	589952660
[77]	FHB severity	1B	1B–1	1B	Xwmc134	591090565
[21]	Natural infection (NI)	1B	QFhbn-hnau.1BS	1B	AX-111582734	594035145	AX-110920101	593918287
[1]	III	1B	FHB-1B.31	1B	WPT-9857	595571939	WPT-2315 (WPT-669577)	547955462
[1]	II	1B	FHB-1B.30	1B	WPT-9857	595571939	WPT-2315	564162746
[104]	FHB resistance	1B	QFhb.dms-1B.5	1B	Ku_c9909_1766	599140145
[104]	FHB resistance	1B	QFhb.dms-1B.5	1B	Tdurum_contig83079_133	599740807
[18]	FDK/DON	1B	QFd&f.LSU-1B.2	1B	BS00064162_51	601007290	Kukri_c9752_793	581205593
[104]	FHB resistance	1B	QFhb.dms-1B.5	1B	BS00110278_51	601013700
[107]	FI I	1B	FHB-1B	1B	AX-94503785	613423060	BobWhite_c48071_144	614455913
[40]	DON_MR	1B	FHB-1B	1B	RFL_Contig2736_827	615112153
[145]	DA	1B	FHB-1BL	1BL	Tdurum_contig41945_748	626070867	BS00039135_51	636753153
[30]	II	1B	FHB-1B.32	1B	IWA415	627946683	IWA8543	646167728
[33]	DON	1B	Q1B	1B	1B_628959667	628959667
[89]	II	1B	FHB-1B.33	1B	GWM268	637368436	WMC44	662195226
[113]	II	1B	FHB-1B.34	1B	BARC188	638137021	WMC766	637368430
[77]	FHB severity	1B	1B–2	1BL	Xbarc188	638137021	Xwmc44	662195226
[152]	II	1B	sMQTL-1B-6	1B	IWB44899	641199264	IWA8507	640556048
[106]	FHBSEV2017	1B	FHB-1B	1B	wsnp_RFL_Contig3951_4390396	646167728
[105]	II	1B	FHB-1B.35	1B	WPT-3475	652302168	WPT-6975	632911927
[86]	DON	1B	FHB-1B	1B	AX-94817725	652565841
[92]	III	1B	FHB-1B.36	1B	IWB31692	658530496	IWB9040	676813408
[100]	INC/IND/SEV	1B	FHB-1B.7	1B	CAP12_c1085_283	662021367
[77]	Wilted tip	1B	1B–2	1BL	Xwmc44	662195226
[14]	IND/INC	1B	FHB-1B	1B	BS00037246_51	668200656
[152]	II, III	1B	sMQTL-1B-7	1B	IWB73866	669757803	IWB9772	673176815
[45]	II	1B	FHB-1B.37	1B	GWM259	672333339	BARC80	686755072
[14]	IND	1B	FHB-1B	1B	Tdurum_contig52086_129	678263755
[142]	FHB	1B	QNds/Rdi-1BL-16514	1BL	TraesCS1B02G784400LC	682484956
[40]	INC_NSF	1B	FHB-1B	1B	Excalibur_rep_c69522_83	685740774
[40]	INC_NSF	1B	FHB-1B	1B	Kukri_c94613_316	685893900
[77]	FHB severity	1B	1B–1	1BS	Xe38m52.378		Xgwm131/3B	604774107
[112]	FHB	1D	FHB-1D	1D	AX-95008362	228239	AX-109306242	5444062
[77]	DON content	1D	1D–1	1D	IWGSC_CSS_1DS_scaff_1879930_3352	1879930
[45]	II	1D	FHB-1D.1	1D	IWB55080	2111552	IWA2268	8464929
[142]	FHB	1D	QNds-1DS-527	1DS	TraesCS1D02G017800	7877418
[142]	FHB	1D	QRdi-1DS-575	1DS	TraesCS1D02G018000	7899692
[116]	FHB	1D	Qfhb.haust-1D.2	1D	AX-112287069	8420857	AX-86175481	10719699
[72]	II	1D	FHB-1D.2	1D	WMC432 (IWA2269)	8464605	BARC152	12203866
[57]	II	1D	FHB-1D.3	1D	IWB38437	8622729	GWM106	18818837
[86]	DON	1D	FHB-1D	1D	AX-94807169	10257281
[86]	DON	1D	FHB-1D	1D	AX-94520357	10257475
[86]	DON	1D	FHB-1D	1D	AX-94897619	10258944
[77]	FHB rating	1D	1D–1	1D	Xwmc336	10664584
[86]	DON	1D	FHB-1D	1D	AX-94477312	11494006
[86]	DON	1D	FHB-1D	1D	AX-95087025	11623000
[86]	DON	1D	FHB-1D	1D	AX-94538909	12535552
[91]	III	1D	FHB-1D.4	1D	WPT-2206 (WPT-3707)	19114429	IWB33350	27540693
[77]	FDK, DON content	1D	1D–1	1D	wPt-2206	19114429	IWA1386		wsnp_Ex_rep_c70574_69491038	212532236
[104]	FHB resistance	1D	QFhb.dms-1D.1	1D	tplb0024b08_1668	21517834
[104]	FHB resistance	1D	QFhb.dms-1D.1	1D	D_contig13475_402	21682699
[77]	FHB spread	1D	1D–1	1DS	Xgwm337	28658486
[145]	DA	1D	FHB-1DS	1DS	RAC875_c17951_108	56751989	BS00022027_51	250140256
[98]	II	1D	FHB-1D.5	1D	WPT-666414	109984554	WPT-4942	19114751
[104]	FHB resistance	1D	QFhb.dms-1D.2	1D	wsnp_Ex_c1429_2745237	224996590
[14]	INC	1D	FHB-1D	1D	Kukri_c27717_316	238060333
[116]	FHB	1D	Qfhb.haust-1D	1D	AX-111073651	340546596	AX-94871395	356153996
[14]	IND/INC	1D	FHB-1D	1D	wsnp_Ex_c18462_27305612	409793597
[18]	DON	1D	QFdon.LSU-1D	1D	Excalibur_c53900_86	420657599	Ra_c3045_2659	419734357
[14]	INC	1D	FHB-1D	1D	BS00089031_51	424736967
[14]	SEV/INC/IND	1D	FHB-1D	1D	wsnp_BG263358A_Ta_2_1	433252741
[116]	FHB	1D	Qfhb.haust-1D.1	1D	AX-109478991	435357622	AX-108942419	436143118
[77]	Kernel infection	1D	1D–1	1DL	Xgdm126	455803218
[38]	FHB	1D	QFhb.jic-1D	1D	AX-95208507	458887427
[107]	FDK I	1D	FHB-1D	1D	Excalibur_c27873_266	484417312	RAC875_c51493_471	476581947
[14]	INC	1D	FHB-1D	1D	Excalibur_c27873_84	484417442
[14]	INC	1D	FHB-1D	1D	BS00033776_51	486764584
[104]	FHB resistance	1D	QFhb.dms-1D.3	1D	D_contig12592_200	493865491
[152]	II, III	2A	sMQTL-2A-1	2A	IWA3556	1582751	WMC667	2877622
[77]	FHB spread	2A	–	2A	1698827	1698827
[105]	III	2A	FHB-2A.1	2A	WPT-6148	2369138	BARC124(WMC667)	8345700
[43]	II	2A	FHB-2A.2	2A	(IWB66102) TA012412-0412	2646023	(IWB7032) BS00022331_51	14300261
[30]	II	2A	FHB-2A.3	2A	IWA6745	3447469	IWA1512 (IWB12250)	2658389
[72]	III	2A	FHB-2A.4	2A	GWM636	4977228	BARC124(WMC667)	8345700
[154]	II	2A	FHB-2A.5	2A	GWM512	12168808	GWM614 (IWA1563)	4216166
[77]	FHB spread	2A	2A–1	2AS	Xgwm512	12168808	Xgwm614	4216166
[40]	INC_MR	2A	FHB-2A	2A	Tdurum_contig15440_616	13828965
[77]	FHB severity	2A	2A–1	2A	Xgwm296a	17609164	Xs12m14_5
[40]	SEV_NSF	2A	FHB-2A	2A	Tdurum_contig28712_190	18059038
[104]	FHB resistance	2A	QFhb.dms-2A.1	2A	Excalibur_c13413_1008	22864268
[100]	INC/IND/SEV	2A	FHB-2A.1	2A	Tdurum_contig42153_6232/2D	25652256
[146]	II	2A	FHB-2A.6	2A	(IWB59049) RAC875_C54668_102	27810618	(IWB36297) GENE-0137_147	31089755
[77]	FHB spread	2A	2A–1	2A	RAC875_c54668_102	27810668	GENE–0137_147
[37]	II	2A	FHB-2A.7	2A	IWB62098	27967266	IWB34575	36631178
[11]	II	2A	FHB-2A.8	2A	WPT-7721	29940465	TPT-3109 (WPT-5498)	41139864
[77]	FHB severity	2A	2A–2	2AS	wPt-7721	29940465	tPt-3109	41139864
[100]	INC/IND/SEV	2A	FHB-2A.4	2A	wsnp_CAP8_c2110_1147974	30071760
[11]	II	2A	FHB-2A.9	2A	WPT-8490 (IWB17861)	30156122	TPT-8937 (WMC296)	80871933	Ku_c269_2643	36631973
[40]	DON_	2A	FHB-2A	2A	Kukri_c84087_154	30574147			Ku_c972_560	42392241
[14]	SEV	2A	FHB-2A	2A	BobWhite_c19433_329	30866076			Ra_c58279_702	41232514
[152]	II	2A	sMQTL-2A-2	2A	IWB13985	31081661	IWA5088	30549733
[100]	INC/IND/SEV	2A	FHB-2A.3	2A	Kukri_c33779_1099	31085706			BobWhite_c18852_91	45120165
[145]	SEV	2A	FHB-2AS	2AS	Tdurum_contig11803_935	32791330	Ra_c58279_702	41232514
[77]	DON content	2A	2A–1	2AS	Xwmc154/2B	36446353	Xgwm512	12168808	BS00066217_51	444552855
[145]	INC	2A	FHB-2AS	2AS	IAAV2585	36631078	BS00068196_51	51495815	BS00068196_51	51495815
[145]	IND/DA	2A	FHB-2AS	2AS	Ra_c2798_261	36632227	BobWhite_c18852_91	45120165	BS00001107_51	57998207
[100]	INC/IND/SEV	2A	FHB-2A.2	2A	Tdurum_contig42153_5854/2B	41155140
[145]	IND/DON/FDK/DA	2A	FHB-2AS	2AS	Ra_c58279_702	41232514	Kukri_c56203_965	48868317
[104]	FHB resistance	2A	QFhb.dms-2A.1	2A	BobWhite_c32178_223	41790187
[145]	IND/DON/FDK	2A	FHB-2AS	2AS	Excalibur_c32875_78	42402213	BS00068196_51	51495815
[145]	DON/SEV/DA	2A	FHB-2AS	2AS	BobWhite_c18852_91	45120165	Tdurum_contig66015_346	58394903
[145]	INC/SEVIND	2A	FHB-2AS	2AS	BS00068196_51	51495815	Tdurum_contig66015_346	58394903
[13]	II	2A	FHB-2A.10	2A	IWB57588	57902578	IWA4026	83927350
[131]	NDS/LDR	2A	Qfhs.nau-2A	2A	AX-94419084	57999746	AX-111057189	59163447
[29]	II	2A	FHB-2A.11	2A	WMC522	59546782	WMC296	80871933
[77]	FHB severity, DON content	2A	2A–2	2A	Xwmc522	59546782	IWA2612	683012297	Kukri_c45015_363	117180709
[5]	FHB	2A	Qfhb.spa-2A	2A	wPt-9320	60709058
[152]	II	2A	sMQTL-2A-3	2A	IWA2730	61287768	IWB3425	59323126
[55]	FHB	2A	QFhb-2A	2A	BS00070692_51	62302370	wsnp_Ku_rep_c102140_89178676	104971300
[32]	FHB severity	2A	FHB-2A	2A	AX-94639168	70183241	AX-94438643	174431676
[150]	II	2A	FHB-2A.12	2A	IWB3724	74164506	IWA864	367588277
[77]	FHB severity, DON content	2A	2A–2	2A	IWB73981	74164556	IWB65481	565256242
[77]	FHB severity	2A	2A–2	2AS	Xwmc296	80871901
[77]	FHB spread	2A	2A–2	2A	Xwmc296	80871933	Xgwm445	682622713
[131]	LDR	2A	Qfhs.nau-2A	2A	AX-111167599	83847758	AX-109652661	104809894
[145]	FDK	2A	FHB-2A	2A	Tdurum_contig93884_223	98124024	Kukri_c41217_154	229639142
[91]	II	2A	FHB-2A.13	2A	IWA7248	104876095	IWA2001	431042590
[77]	FHB spread, DON content	2A	2A–2	2A	Xgwm425	113453111	XmCCTeAAG.2
[45]	II	2A	FHB-2A.14	2A	GWM425	113453140	GWM95	158807058
[76]	III	2A	FHB-2A.15	2A	GWM425	113453140	GWM372(IWB27083)	313297999
[76]	II	2A	FHB-2A.16	2A	GWM425	113453140	GWM372 (IWB27083)	313297999
[119]	II	2A	FHB-2A.17	2A	GWM515	123214315	GWM275	112746128
[152]	II, III	2A	sMQTL-2A-4	2A	GWM275	127204985	IWB49366	112746128
[100]	INC/IND/SEV	2A	FHB-2A.5	2A	Tdurum_contig33419_124	138188413
[100]	INC/IND/SEV	2A	FHB-2A.6	2A	Tdurum_contig33419_337	138188626
[100]	INC/IND/SEV	2A	FHB-2A.7	2A	Tdurum_contig93152_81	138876487
[100]	INC/IND/SEV	2A	FHB-2A.9	2A	Tdurum_contig42331_2843	141258692
[100]	INC/IND/SEV	2A	FHB-2A.10	2A	Excalibur_c6027_1035	141270354
[100]	INC/IND/SEV	2A	FHB-2A.8	2A	Tdurum_contig10696_458	141892793
[77]	FDK, DON content	2A	2A–2	2ASc	Xgwm448	154419960	Xgpw5177a
[104]	FHB resistance	2A	QFhb.dms-2A.2	2A	Kukri_rep_c112814_700	170792611
[104]	FHB resistance	2A	QFhb.dms-2A.2	2A	Kukri_rep_c112814_587	170792724
[131]	NDS/LDR	2A	Qfhs.nau-2A	2A	AX-109631196	171850598	AX-110599729	521421475
[104]	FHB resistance	2A	QFhb.dms-2A.3	2A	IAAV1587	211363147
[104]	FHB resistance	2A	QFhb.dms-2A.3	2A	BS00010932_51	215016218
[104]	FHB resistance	2A	QFhb.dms-2A.3	2A	BS00097263_51	215016412
[104]	FHB resistance	2A	QFhb.dms-2A.3	2A	Ku_c13673_1108	216448361
[104]	FHB resistance	2A	QFhb.dms-2A.3	2A	IAAV8481	216448511
[104]	FHB resistance	2A	QFhb.dms-2A.3	2A	Ra_c21065_625	217433925
[104]	FHB resistance	2A	QFhb.dms-2A.3	2A	IACX5719	217434357
[104]	FHB resistance	2A	QFhb.dms-2A.3	2A	Kukri_rep_c70207_560	221037839
[104]	FHB resistance	2A	QFhb.dms-2A.3	2A	wsnp_Ex_rep_c67481_66083943	227072790
[104]	FHB resistance	2A	QFhb.dms-2A.3	2A	wsnp_Ex_c7154_12289504	227073213
[104]	FHB resistance	2A	QFhb.dms-2A.3	2A	wsnp_Ex_c7154_12290649	227074496
[104]	FHB resistance	2A	QFhb.dms-2A.3	2A	Excalibur_c7154_1904	227075172
[104]	FHB resistance	2A	QFhb.dms-2A.3	2A	BS00032205_51	233301742
[104]	FHB resistance	2A	QFhb.dms-2A.3	2A	Excalibur_c66185_353	238531940
[104]	FHB resistance	2A	QFhb.dms-2A.3	2A	IACX7433	242658341
[104]	FHB resistance	2A	QFhb.dms-2A.3	2A	wsnp_Ex_c33196_41722217	242658486
[104]	FHB resistance	2A	QFhb.dms-2A.3	2A	wsnp_Ex_c42230_48866587	242677446
[104]	FHB resistance	2A	QFhb.dms-2A.3	2A	IAAV6642	248934824
[104]	FHB resistance	2A	QFhb.dms-2A.3	2A	IAAV233	248934999
[104]	FHB resistance	2A	QFhb.dms-2A.3	2A	Kukri_c53546_104	255404891
[104]	FHB resistance	2A	QFhb.dms-2A.3	2A	Ra_c4944_451	256657500
[104]	FHB resistance	2A	QFhb.dms-2A.3	2A	BobWhite_c37929_141	260743655
[104]	FHB resistance	2A	QFhb.dms-2A.3	2A	wsnp_Ex_c1064_2034730	262366874
[104]	FHB resistance	2A	QFhb.dms-2A.3	2A	IAAV1655	262367013
[104]	FHB resistance	2A	QFhb.dms-2A.3	2A	wsnp_Ex_c1064_2034431	262367174
[104]	FHB resistance	2A	QFhb.dms-2A.4	2A	wsnp_Ex_c11437_18454413	280404119
[104]	FHB resistance	2A	QFhb.dms-2A.4	2A	RAC875_c4346_111	280404229
[104]	FHB resistance	2A	QFhb.dms-2A.4	2A	CAP12_c1437_261	280750063
[104]	FHB resistance	2A	QFhb.dms-2A.4	2A	wsnp_Ex_rep_c67143_65626838	285588564
[104]	FHB resistance	2A	QFhb.dms-2A.4	2A	BS00108004_51	294185766
[104]	FHB resistance	2A	QFhb.dms-2A.4	2A	RAC875_c17811_306	297419235
[104]	FHB resistance	2A	QFhb.dms-2A.4	2A	wsnp_Ex_c18271_27089779	304095107
[104]	FHB resistance	2A	QFhb.dms-2A.4	2A	IAAV3834	304099411
[104]	FHB resistance	2A	QFhb.dms-2A.4	2A	BobWhite_c34068_854	311003366
[104]	FHB resistance	2A	QFhb.dms-2A.4	2A	Kukri_c64989_318	314688733
[18]	FDK/DON	2A	QFd&f.LSU-2A	2A	BS00067792_51	319045668	BS00023052_51	3111127
[104]	FHB resistance	2A	QFhb.dms-2A.4	2A	wsnp_Ku_c44873_52048221	319391180
[104]	FHB resistance	2A	QFhb.dms-2A.4	2A	BS00070138_51	323376935
[104]	FHB resistance	2A	QFhb.dms-2A.4	2A	RAC875_c13489_648	327837558
[104]	FHB resistance	2A	QFhb.dms-2A.4	2A	RFL_Contig600_458	327838440
[104]	FHB resistance	2A	QFhb.dms-2A.4	2A	IAAV1691	328600218
[104]	FHB resistance	2A	QFhb.dms-2A.4	2A	RAC875_c53296_1609	341774673
[104]	FHB resistance	2A	QFhb.dms-2A.4	2A	RAC875_rep_c101082_855	341776385
[144]	II	2A	FHB-2A.18	2A	IWA1103	341921066	GWM473 (IWB29111)	534934262
[77]	FHB spread	2A	2A–2	2A	IWA1103	341921066	IWA111
[104]	FHB resistance	2A	QFhb.dms-2A.4	2A	Ku_c29310_725	341961018
[104]	FHB resistance	2A	QFhb.dms-2A.4	2A	Kukri_rep_c70265_167	345983691
[104]	FHB resistance	2A	QFhb.dms-2A.4	2A	wsnp_CAP7_c7742_3467376	345983840
[104]	FHB resistance	2A	QFhb.dms-2A.4	2A	Ra_c6534_313	346914124
[104]	FHB resistance	2A	QFhb.dms-2A.4	2A	RAC875_c38750_86	352327133
[104]	FHB resistance	2A	QFhb.dms-2A.4	2A	IAAV5457	352327511
[104]	FHB resistance	2A	QFhb.dms-2A.4	2A	BS00066310_51	356046880
[104]	FHB resistance	2A	QFhb.dms-2A.4	2A	Ku_c25099_632	357514275
[104]	FHB resistance	2A	QFhb.dms-2A.4	2A	IACX5145	357521850
[104]	FHB resistance	2A	QFhb.dms-2A.4	2A	BS00003878_51	359529436
[104]	FHB resistance	2A	QFhb.dms-2A.4	2A	wsnp_Ex_c29940_38921491	359534401
[104]	FHB resistance	2A	QFhb.dms-2A.5	2A	RAC875_c102123_187	376479101
[104]	FHB resistance	2A	QFhb.dms-2A.5	2A	RAC875_c102123_159	376479129
[104]	FHB resistance	2A	QFhb.dms-2A.5	2A	BS00052043_51	380309459
[104]	FHB resistance	2A	QFhb.dms-2A.5	2A	BS00073720_51	383060615
[104]	FHB resistance	2A	QFhb.dms-2A.5	2A	CAP12_rep_c8488_146	391199584
[104]	FHB resistance	2A	QFhb.dms-2A.5	2A	CAP11_c4420_138	391245994
[104]	FHB resistance	2A	QFhb.dms-2A.5	2A	IAAV531	391797890
[104]	FHB resistance	2A	QFhb.dms-2A.5	2A	Ra_c53882_371	391799576
[104]	FHB resistance	2A	QFhb.dms-2A.5	2A	BobWhite_c45978_111	395247502
[104]	FHB resistance	2A	QFhb.dms-2A.5	2A	wsnp_CAP11_c1488_833183	396857182
[104]	FHB resistance	2A	QFhb.dms-2A.5	2A	IAAV6691	398176993
[104]	FHB resistance	2A	QFhb.dms-2A.5	2A	Ku_c19051_2450	398177143
[104]	FHB resistance	2A	QFhb.dms-2A.5	2A	Ku_c19051_834	398178759
[104]	FHB resistance	2A	QFhb.dms-2A.5	2A	wsnp_Ex_c12068_19316125	402107564
[104]	FHB resistance	2A	QFhb.dms-2A.5	2A	wsnp_Ex_c2030_3807284	402125635
[104]	FHB resistance	2A	QFhb.dms-2A.5	2A	Tdurum_contig44687_464	407321571
[104]	FHB resistance	2A	QFhb.dms-2A.5	2A	Ra_c9532_3551	410913861
[104]	FHB resistance	2A	QFhb.dms-2A.5	2A	RAC875_rep_c83983_171	411520458
[104]	FHB resistance	2A	QFhb.dms-2A.5	2A	Ku_c40553_871	412225320
[104]	FHB resistance	2A	QFhb.dms-2A.5	2A	Ra_c8300_516	415007457
[104]	FHB resistance	2A	QFhb.dms-2A.5	2A	Ra_c8300_569	415007510
[104]	FHB resistance	2A	QFhb.dms-2A.5	2A	RAC875_c21173_213	416630322
[104]	FHB resistance	2A	QFhb.dms-2A.5	2A	tplb0037m02_704	418694036
[104]	FHB resistance	2A	QFhb.dms-2A.5	2A	RAC875_c47395_652	419175276
[104]	FHB resistance	2A	QFhb.dms-2A.5	2A	RAC875_c46245_569	419181347
[104]	FHB resistance	2A	QFhb.dms-2A.5	2A	wsnp_CD452951A_Ta_2_1	421908349
[90]	FHB	2A	Q-2AL.1	2AL	Kukri_c57491_156/2B	440825124
[77]	FHB severity	2A	2A–2	2A	IWB46663/2B	440825124
[86]	DON	2A	FHB-2A	2A	AX-94496356	447153680
[104]	FHB resistance	2A	QFhb.dms-2A.6	2A	wsnp_Ra_c10091_16694335	450071384
[86]	DON	2A	FHB-2A	2A	AX-94512341	451816739
[104]	FHB resistance	2A	QFhb.dms-2A.6	2A	wsnp_Ku_c16371_25240695	452561661
[104]	FHB resistance	2A	QFhb.dms-2A.6	2A	RAC875_c50732_257	454989205
[86]	DON	2A	FHB-2A	2A	AX-94445318	456490956
[104]	FHB resistance	2A	QFhb.dms-2A.6	2A	BobWhite_c1634_563	457488739
[104]	FHB resistance	2A	QFhb.dms-2A.6	2A	Ku_c69356_2165	459309965
[104]	FHB resistance	2A	QFhb.dms-2A.6	2A	Ra_c69516_1472	459310198
[104]	FHB resistance	2A	QFhb.dms-2A.6	2A	RAC875_c3814_437	473342782
[104]	FHB resistance	2A	QFhb.dms-2A.6	2A	GENE-1057_41	474110214
[77]	FHB incidence, index	2A	2A–2	2ASc	wPt8826	489961039	Xgwm095
[83]	II	2A	FHB-2A.19	2A	WPT-5251	500029240	TPT-8937 (IWB34875)	630068069
[83]	III	2A	FHB-2A.20	2A	WPT-5251	500029240	TPT-8937(IWB34875)	630068069
[104]	FHB resistance	2A	QFhb.dms-2A.7	2A	Ku_c59581_1412	501789551
[104]	FHB resistance	2A	QFhb.dms-2A.7	2A	wsnp_Ex_rep_c66615_64916512	501850170
[104]	FHB resistance	2A	QFhb.dms-2A.7	2A	RAC875_c41194_218	501850502
[104]	FHB resistance	2A	QFhb.dms-2A.7	2A	wsnp_Ex_rep_c66615_64916114	501850587
[86]	DON	2A	FHB-2A	2A	AX-94482471	504288822
[86]	DON	2A	FHB-2A	2A	AX-95072055	504545876
[104]	FHB resistance	2A	QFhb.dms-2A.7	2A	Kukri_c57491_132	506048545
[104]	FHB resistance	2A	QFhb.dms-2A.7	2A	BobWhite_c11178_914	506714693
[104]	FHB resistance	2A	QFhb.dms-2A.7	2A	wsnp_Ku_rep_c69876_69364477	508108675
[104]	FHB resistance	2A	QFhb.dms-2A.7	2A	wsnp_Ex_c27023_36242252	508176822
[104]	FHB resistance	2A	QFhb.dms-2A.7	2A	wsnp_Ex_c25057_34318425	508811521
[104]	FHB resistance	2A	QFhb.dms-2A.7	2A	BS00060653_51	510976274
[86]	DON	2A	FHB-2A	2A	AX-94627468	511263000
[86]	DON	2A	FHB-2A	2A	AX-94646108	514717573
[47]	FHB	2A	QFhb.Y4.2A	2A	AX-94417710/2B	520203682	AX-110105126	728770191
[34]	II	2A	FHB-2A.21	2A	IWA6753	526300474	GWM445	682622713
[91]	III	2A	FHB-2A.22	2A	IWA812	553482409	IWB6986	663328967	BobWhite_c15867_215	691478537
[40]	INC_NSF	2A	FHB-2A	2A	wsnp_BF145580A_Ta_2_2	568403733
[91]	II	2A	FHB-2A.23	2A	IWB57539	573395826	IWB64704	647927882
[72]	II	2A	FHB-2A.24	2A	GWM328	584228003	GDM93	760575587
[107]	FI II	2A	FHB-2A	2A	BobWhite_c4743_63	598617205	Excalibur_c47535_389	603548505
[106]	FHBINX2019	2A	FHB-2A	2A	TA002539-0532	598941707
[47]	FHB	2A	QFhb.Y5.2A	2A	AX-110950272	605016617	AX-110538140	622396492
[104]	FHB resistance	2A	QFhb.dms-2A.8	2A	Kukri_c57078_153	608450249
[104]	FHB resistance	2A	QFhb.dms-2A.8	2A	wsnp_Ex_c32910_41489631	608450399
[5]	FHB	2A	Qfhb.spa-2A	2A	BS00041816_51	611316318
[152]	II, III	2A	sMQTL-2A-5	2A	IWB39650	612845080	IWA1174	605800209
[90]	FHB	2A	Q-2AS	2AS	BS00022896_51	612845130
[77]	FHB incidence	2A	2A–3	2AL	BS00022896_51	612845130
[77]	FHB severity	2A		2A	IWB24986/6A	615497668	IWB24986/6B	720422547
[100]	INC/IND/SEV	2A	FHB-2A.13	2A	RAC875_c35873_1828/2D	637654018
[5]	FHB	2A	Qfhb.spa-2A	2A	BS00022241_51	663328917
[142]	FHB	2A	QRdi-2AL-11212	2AL	STRG_2A.000338	677899409
[145]	FDK	2A	FHB-2AL	2AL	BS00093447_51	685223678	BS00089497_51	694753593
[135]	II	2A	FHB-2A.25	2A	BS00035883_51 (IWB8030)	694589208	BS00077769_51 (IWB10957)	739924052
[104]	FHB resistance	2A	QFhb.dms-2A.8	2A	CAP12_rep_c6956_169	700817852
[5]	FHB	2A	Qfhb.spa-2A	2A	wPt-0873	700960766
[112]	FHB	2A	FHB-2A	2A	AX-111074099	703111613	AX-111137145	703559811
[107]	FI I	2A	FHB-2A	2A	wsnp_Ex_rep_c66358_64543089	709701580	Kukri_c33374_1048	4790334
[90]	FHB	2A	Q-2AL.2	2AL	Excalibur_c7282_285	710099437
[100]	INC/IND/SEV	2A	FHB-2A.11	2A	wsnp_Ra_c10658_17500498	712554231
[39]	II	2A	FHB-2A.26	2A	GWM294	716545524	WMC170	711553153
[77]	FHB severity	2A	2A–3	2AL	Xgwm294	716545524	Xwmc170	711553153
[152]	II, III	2A	sMQTL-2A-6	2A	IWB53711	717561739	IWB3600	715304396
[138]	FHB	2A	SLUfhbchr2A.2	2A	BobWhite_c16923_64	719470677
[141]	DIS	2A	FHB-2A	2A	S2A_722857568	722857568
[71]	III	2A	FHB-2A.27	2A	WPT-5865	724351347	WPT-742893	732280722
[26]	II	2A	FHB-2A.28	2A	(IWB1789) BOBWHITE_C24021_254	728068407	(IWB7094) BS00022456_51	732569001
[107]	FDK I	2A	FHB-2A	2A	wsnp_Ex_c14953_23104041	728758430	RAC875_rep_c69619_78	734352082
[152]	II	2A	sMQTL-2A-7	2A	IWB61745	733091174	IWB42586	727580363
[14]	SEV	2A	FHB-2A	2A	BS00023048_51	734256887
[78]	II	2A	FHB-2A.29	2A	MAG1811 (IWA3752)	734259746	MAG3080	771679632
[104]	FHB resistance	2A	QFhb.dms-2A.9	2A	Tdurum_contig93508_295	743041442
[40]	DON_	2A	FHB-2A	2A	BS00000209_51	746763790
[90]	FHB	2A	Q-2AL.3	2AL	Excalibur_c7241_284	751236861
[104]	FHB resistance	2A	QFhb.dms-2A.9	2A	BS00022446_51	754052714
[77]	FHB severity	2A	2A–3	2A	Tdurum_contig61938_424	755788811
[104]	FHB resistance	2A	QFhb.dms-2A.9	2A	wsnp_Ex_c2137_4014383	760050438
[54]	II	2A	FHB-2A.30	2A	GDM93	760575587	GWM265 (WPT-1499)	761768434
[14]	INC	2A	FHB-2A	2A	IAAV2847	762289804
[107]	SEV II	2A	FHB-2A	2A	RAC875_c24364_307	762291576	wsnp_Ex_rep_c66358_64543089	709701846
[152]	II	2A	sMQTL-2A-8	2A	IWB12324	763695483	IWA7327	765705205
[100]	INC/IND/SEV	2A	FHB-2A.14	2A	RFL_Contig4560_1077	764323399
[14]	INC	2A	FHB-2A	2A	Kukri_c31667_660	766468273
[100]	INC/IND/SEV	2A	FHB-2A.15	2A	Tdurum_contig45787_512	766566274
[100]	INC/IND/SEV	2A	FHB-2A.12	2A	RAC875_c75800_331	768998543
[35]	II	2A	FHB-2A.31	2A	IWA5161	771236862	IWA5894	773184615
[77]	FHB severity	2A	2A–3	2A	Xgwm311	772374464	Xgwm382
[89]	II	2A	FHB-2A.32	2A	CFA2086 (IWB66205)	777519601	GWM311	772374464
[77]	FHB severity	2A	2A–3	2AL	Xcfa2086	777519601	Xgwm311	772374464
[40]	DON_GH	2A	FHB-2A	2A	BS00098033_51	778724137
[104]	FHB resistance	2A	QFhb.dms-2A.9	2A	BobWhite_c10290_234	782020976
[104]	FHB resistance	2A	QFhb.dms-2A.9	2A	wsnp_Ex_c759_1493846	783116072
[62]	FHB	2A	QFhb-2AS	2A	GBS8222	32.9Mb	GBS22105	62.6Mb
[62]	FHB	2A	QFhb-2AL	2A	GBS4789	525.8Mb	GBS25709	530.4Mb
[77]	DON content	2A	2A–3	2AL	Xgwm312	gwm312	wPt5865	724351347
[77]	FDK	2A	2A–1	2AS	wPt733314		Xgwm210	4951275
[77]	FDK	2A	2A–2	2A	Xzmh302		Xgwm328	584227964
[77]	FHB spread	2A	2A–3	2AL	Xmag1811.1		Xmag3080	771679632
[31]	SEV,HD	2A	Qfhb.ndsu-2A2.b	2A	WPt5672-WSP2646
[77]	FHB severity	2A	2A–1	2A	SNP79929		SNP12622
[77]	FHB spread	2A	2A–3	2AL	XksuH16
[77]	FHB severity	2A	–	2A	Xs13m26.4
[77]	FHB severity	2B	2B–2	2BL	1072874	1072874
[93]	III	2B	FHB-2B.1	2B	IWB7669	6253562	IWB24437	21913739
[40]	INC_MR	2B	FHB-2B	2B	RAC875_c45166_1174	7429666
[100]	INC/IND/SEV	2B	FHB-2B.1	2B	BS00028167_51	8011652
[112]	FHB	2B	FHB-2B	2B	AX-109423210	9740162	AX-89562766	68200954
[93]	II	2B	FHB-2B.2	2B	IWB12070	10784146	IWA5772	22724753
[40]	SEV_NSF	2B	FHB-2B	2B	BobWhite_c12144_216	10786172
[40]	DON_GH	2B	FHB-2B	2B	Kukri_c12804_620	11377511
[152]	II, III	2B	sMQTL-2B-1	2B	IWB11217	11390775	IWB24313	12076610
[100]	INC/IND	2B	FHB-2B.3	2B	Excalibur_c30167_531	11999836
[100]	INC/IND/SEV	2B	FHB-2B.2	2B	BS00086125_51	12635279
[104]	FHB resistance	2B	QFhb.dms-2B.1	2B	Excalibur_c12980_2392	13182664
[56]	FHB severity	2B		2B	1723994	13308290
[26]	II	2B	FHB-2B.3	2B	D_GDEEGVY01A58YG_63	14822755	(IWB59944) RAC875_C6538_136	13166095
[77]	visual rating index, FHB incidence	2B	2B–1	2B	D_GDEEGVY01A58YG_63	16233949	RAC875_c6538_136	13166145
[100]	INC/IND/SEV	2B	FHB-2B.4	2B	Tdurum_contig15440_616	21938998
[14]	SEV	2B	FHB-2B	2B	BS00011149_51	25594755
[13]	II	2B	FHB-2B.4	2B	WMC25	26567944	BARC200	47639238
[104]	FHB resistance	2B	QFhb.dms-2B.1	2B	RAC875_rep_c93638_144	27882905			wsnp_Ex_rep_c70756_69644826	42152116
[14]	SEV/INC/IND	2B	FHB-2B	2B	BS00067046_51	31422132
[77]	FHB severity	2B	2B–1	2BS	Xwmc25a	31720525	Xbarc200	47639238
[145]	IND	2B	FHB-2BS	2BS	BS00109268_51	32064848	BobWhite_rep_c63363_160	43616039
[59]	INC	2B	Qfhb-2B.1	2B	2B_35068159	35068159			gpw2125Y
[67]	II	2B	FHB-2B.5	2B	WMC154	36446353	GWM429	73617950
[77]	FHB spread	2B	2B–1	2B	Xwmc154	36446353	Xgwm429	73617950
[77]	FHB spread	2B	2B–1	2B	wsnp_ex_c1962_3696265	40067781	Bobwhite_C2988_2161	33841412
[26]	II	2B	FHB-2B.6	2B	(IWA2440) WSNP_EX_C1962_3696265	40067856	(IWB2315) BOBWHITE_C2988_2161	33841437
[145]	INC	2B	FHB-2BS	2BS	BobWhite_rep_c63363_160	43616039	gwm429	73617905
[16]	II	2B	FHB-2B.7	2B	GBS5855	44953178	GBS1713 (GBS5855)	47676280
[5]	FHB	2B	Qfhb.spa-2B	2B	TA002079-5951	45788663
[152]	II	2B	sMQTL-2B-2	2B	IWA5736	46604069	IWB19719	40451950
[77]	FHB incidence	2B	2B–1	2BS	Xbarc200	47639238	Xgwm210		RAC875_c22429_249	69414864
[5]	FHB	2B	Qfhb.spa-2B	2B	RAC875_c6358_1091	47839660			Kukri_c44_1704	56247777
[14]	SEV/IND	2B	FHB-2B	2B	Kukri_c59939_94	51890776
[27]	DTA	2B	QDta.lrdc-2B	2B	BS00065276_51	57526894
[117]	II	2B	FHB-2B.8	2B	IWB72380	58325008	IWB62513	87351774
[106]	DON content	2B	FHB-2B	2B	Excalibur_rep_c105343_349	65114016
[145]	DA	2B	FHB-2BS	2BS	Tdurum_contig42636_1245	68599704	Tdurum_contig7526_301	77170064
[145]	SEV/IND/IND/DON	2B	FHB-2BS	2BS	IACX8565	72610529	Ku_c68678_924	91837000	Kukri_c67276_103	105909378
[127]	FHB resistance	2B	FHB-2B	2B	1055088-T/G	73002236			RAC875_c22552_380	110480464
[77]	FHB incidence	2B	2B–3	2B	Xwmc149	79109469
[107]	FDK I	2B	FHB-2B	2B	AX-94430027	88841394	RAC875_c22429_249	69414864	BobWhite_c22503_605	134090389
[107]	FDK I	2B	FHB-2B	2B	Tdurum_contig47202_1699	91837747	RAC875_c41476_217/2D	471444142
[100]	INC/IND/SEV	2B	FHB-2B.5	2B	JD_c11869_1300	91837821
[35]	II	2B	FHB-2B.9	2B	GWM148	100847972	GWM388 (IWA671)	435341981
[145]	DON	2B	FHB-2BS	2BS	BS00103461_51	104580598	RAC875_c22552_380	110480464
[145]	SEV/DA/IND	2B	FHB-2BS	2BS	Kukri_c67276_103	105909378	BobWhite_c22503_605	134090389
[37]	II	2B	FHB-2B.10	2B	IWB55365	110480389	IWB6607 (IWB73426)	120589887
[145]	FDK	2B	FHB-2BS	2BS	RAC875_c22552_380	110480464	BS00073426_51	160201152
[104]	FHB resistance	2B	QFhb.dms-2B.2	2B	Excalibur_c40056_59	118839261			RAC875_c63545_85	244572527
[7]	II	2B	FHB-2B.11	2B	IWB32482	121367323	IWB10408	141641187	Kukri_c61568_73	303094339
[152]	II	2B	sMQTL-2B-3	2B	IWB55365	122265599	IWA2887	110480414	BE586111-STS
[77]	FHB severity, FDK	2B	2B–2	2B	Xbarc55	133521426
[77]	FHB spread	2B	2B–2	2B	Xbarc55	133521426	Xbarc1155		BS00034245_51	216467869
[122]	FHB	2B	Qfhb.yzu.2B.1	2B	AX-109369175	144594919
[92]	II	2B	FHB-2B.12	2B	IWB11527	153223664	IWB63342	188023400
[78]	II	2B	FHB-2B.13	2B	IWA3257	157694599	IWB50432	197991890
[92]	III	2B	FHB-2B.14	2B	IWB52095	157694647	IWA4303	174343718
[145]	FDK	2B	FHB-2BS	2BS	RAC875_c32503_241	167469397	Kukri_c61568_73	303094339
[145]	SEV/FDK	2B	FHB-2BS	2BS	Kukri_c66550_167	171952571	RAC875_c26460_1040	412665400
[77]	FHB incidence, FHB spread	2B	QFHB-2B.1	2B	Xwmc474	172687164	Xwmc499	94444072
[77]	FHB spread	2B	2B–2	2B	Xwmc474-Xs1021m	172687164	Xgwm47	685759255
[77]	FHB spread	2B	2B–2	2BS	Xwmc474	172687164	Xwmc175
[130]	II	2B	FHB-2B.15	2B	WMC474	172687189	WMC499	594444111
[145]	FDK	2B	FHB-2BS	2BS	Kukri_c42244_809	174930254	Kukri_c61568_73	303094339
[77]	DON content	2B	2B–2	2B	BS00043103_51	183200569	BS00066119_51	202744131
[152]	II, III	2B	sMQTL-2B-4	2B	IWA3257	185762984	IWB4384	157694599
[59]	INC	2B	Qfhb-2B.2	2B	2B_189749199	189749199
[40]	INC_NSF	2B	FHB-2B	2B	RAC875_c8045_231	199763124
[33]	DON	2B	Q2B.1	2B	2B_216942046	216942046
[50]	II	2B	FHB-2B.16	2B	IWB59746	239646059	IWA2349	437010168
[104]	FHB resistance	2B	QFhb.dms-2B.3	2B	CAP12_c6115_344	241190841
[104]	FHB resistance	2B	QFhb.dms-2B.3	2B	IAAV3570	255849908
[104]	FHB resistance	2B	QFhb.dms-2B.3	2B	BobWhite_c44175_495	259266196
[104]	FHB resistance	2B	QFhb.dms-2B.3	2B	BobWhite_c23362_393	259661241
[27]	DI	2B	QFhi.lrdc-2B	2B	BS00012078_51	265366661
[14]	INC	2B	FHB-2B	2B	Kukri_c41217_154	326272093
[104]	FHB resistance	2B	QFhb.dms-2B.4	2B	Excalibur_c23932_916	330221121
[104]	FHB resistance	2B	QFhb.dms-2B.4	2B	BS00074415_51	344727219
[104]	FHB resistance	2B	QFhb.dms-2B.4	2B	wsnp_Ex_c14760_22866280	344727371
[114]	II	2B	FHB-2B.17	2B	WMC592	363765467	BARC128	523788585
[77]	FHB spread	2B	2B–2	2BL	Xwmc592	363765467
[106]	FHBINX/SEV	2B	FHB-2B	2B	wsnp_Ra_c28444_37905400	383373141
[104]	FHB resistance	2B	QFhb.dms-2B.5	2B	wsnp_BE403352A_Ta_2_1	394188470
[152]	II	2B	sMQTL-2B-5	2B	IWA4696	423838099	IWB74647	415058499
[152]	II, III	2B	sMQTL-2B-6	2B	IWA5131	433540161	IWA3136	410063604
[68]	II	2B	FHB-2B.18	2B	GWM630	442793276	GWM319	523788585
[66]	II	2B	FHB-2B.19	2B	BARC1064	443966319	CNL6	572085204
[45]	II	2B	FHB-2B.20	2B	GWM374 (BARC167)	448713940	GWM388	557367379
[77]	FHB severity	2B	2B–2	2BS	Xgwm374	448713940
[104]	FHB resistance	2B	QFhb.dms-2B.6	2B	GENE-0951_398	450359180
[104]	FHB resistance	2B	QFhb.dms-2B.6	2B	wsnp_Ex_rep_c66800_65171198	451012333
[104]	FHB resistance	2B	QFhb.dms-2B.6	2B	Tdurum_contig27861_306	451289805
[101]	III	2B	FHB-2B.21	2B	(IWA1215) WSNP_CAP8_C775_527730	453031389	(IWA3136) TDURUM_CONTIG61682_187	476407626
[104]	FHB resistance	2B	QFhb.dms-2B.6	2B	RAC875_c58476_70	475639997
[77]	FHB spread	2B	2B–2	2B	wsnp_Ex_c12634_20096724	517808179	wsnp_Ex_c6471_11241582	461739290
[140]	II	2B	FHB-2B.22	2B	GWM319	523788585	GWM388	557367379
[77]	Incidence,DON content	2B	2B–3	2B	IACX7505	546202064	BobWhite_c10864_436
[101]	II	2B	FHB-2B.23	2B	(IWB26325) EXCALIBUR_C42364_134	546588954	(IWB45087) KUKRI_C4097_898	561226903
[33]	INC/DON	2B	Q2B.1.1	2B	2B_547543336	547543336
[40]	SEV_GH	2B	FHB-2B	2B	Tdurum_contig26542_281	554292757
[77]	FHB spread	2B	2B–2	2B	Xgwm271	556182641	Xgwm120	615792377
[59]	DON	2B	Qfhb-2B.3	2B	2B_574225916	574225916
[72]	III	2B	FHB-2B.25	2B	WMC441	598064318	WPT-9350 (IWB45652)	655604398
[72]	II	2B	FHB-2B.24	2B	WMC441	598064318	MAG548	687248396
[40]	SEV_MR	2B	FHB-2B	2B	Ex_c55735_1012	605000624
[77]	FHB spread	2B	2B–2	2BL	Xgwm120	615792350	Xbarc101	621466413
[154]	II	2B	FHB-2B.26	2B	GWM120	615792377	BARC101	621466413
[124]	II	2B	FHB-2B.27	2B	GWM120	615792377	IWB47198	680576501
[77]	FHB severity, FDK	2B	2B–2	2B	Xgwm120	615792377	Xs12m19_9
[152]	II, III	2B	sMQTL-2B-7	2B	IWA5397	617141016	IWB39865	616970757
[77]	FHB rating	2B	2B–2	2B	Xbarc101	621466392
[29]	II	2B	FHB-2B.28	2B	BARC101	621466416	WMC317	783892175
[100]	INC/IND/SEV	2B	FHB-2B.7	2B	Excalibur_c4372_262/2D	627920389			BS00022674_51	726547835
[77]	FHB severity, FDK	2B	2B–3	2B	Xgwm526	630399066
[146]	II	2B	FHB-2B.29	2B	(IWB73199) TDURUM_CONTIG7144_602	635206996	(IWA3786) WSNP_EX_C41558_48356869	544765689
[14]	IND	2B	FHB-2B	2B	Tdurum_contig45838_263	636209104
[104]	FHB resistance	2B	QFhb.dms-2B.7	2B	BS00012071_51	642865065			wsnp_RFL_Contig1892_1042675	601600162
[59]	SEV	2B	Qfhb-2B.4	2B	2B_653352399	653352399
[106]	FDK2017	2B	FHB-2B	2B	BobWhite_rep_c64679_73	666650024
[33]	FDK	2B	Q2B..2	2B	2B_669232996	669232996
[107]	FI I	2B	FHB-2B	2B	Kukri_c18459_2622	669440743	AX-94588421	657479621
[77]	FHB severity	2B	2B–2	2BL	Xgwm501	672082663	Xgwm47	685759255
[40]	DON_GH	2B	FHB-2B	2B	Excalibur_c64983_65	675345817
[117]	II	2B	FHB-2B.30	2B	WPT-5292	677346367	WPT-5242	719158591
[77]	FHB spread	2B	2B–2	2BL	Excalibur_rep_c108662_132	682039380	RAC875_c25277_324	403328056
[146]	II	2B	FHB-2B.31	2B	(IWB30356) EXCALIBUR_REP_C108662_132	682039430	(IWB55767) RAC875_C25277_324	477401746
[84]	II	2B	FHB-2B.32	2B	GWM47	683166737	WPT-0694 (IWB24230)	717474744
[40]	D_NSF	2B	FHB-2B	2B	Excalibur_c39451_68	683174233
[67]	II	2B	FHB-2B.33	2B	GWM47	685759255	WMC499	594444111
[107]	FDK I	2B	FHB-2B	2B	AX-94381628	691055847	BobWhite_c8253_397	686057273
[104]	FHB resistance	2B	QFhb.dms-2B.8	2B	BS00016650_51	691078143
[104]	FHB resistance	2B	QFhb.dms-2B.8	2B	IAAV4899	691078293
[104]	FHB resistance	2B	QFhb.dms-2B.8	2B	IACX5919	691078296
[111]	FHB	2B	gFHB-2B	2B	Tdurum_contig96648_102	694055722	BS00065136_51	703976008
[152]	II, III	2B	sMQTL-2B-8	2B	IWA4294	696679578	IWB9462	689871569
[145]	SEV	2B	FHB-2BL	2BL	BobWhite_c2521_117	699106259	wsnp_CAP7_c317_172502	731000103
[104]	FHB resistance	2B	QFhb.dms-2B.8	2B	IAAV6424	700111716
[100]	INC/IND/SEV	2B	FHB-2B.6	2B	BS00025649_51	716780326
[141]	DIS	2B	FHB-2B	2B	S2B_725552556	725552556
[145]	FDK	2B	FHB-2BL	2BL	BS00022674_51	726547835	Tdurum_contig28795_322	743746387
[101]	II	2B	FHB-2B.34	2B	(IWB73057) TDURUM_CONTIG67254_504	734720829	(IWB46631) KUKRI_C57014_168	734127065
[104]	FHB resistance	2B	QFhb.dms-2B.9	2B	wsnp_Ex_c11827_18986376	738938760
[18]	FDK/DON	2B	QFd&f.LSU-2B	2B	RAC875_c35399_497	747602918	BobWhite_c15453_678	740802332
[14]	SEV	2B	FHB-2B	2B	wsnp_Ex_c34419_42734849	752490757
[127]	DON content	2B	FHB-2B	2B	3956613-G/A	753628598
[107]	SEV I	2B	FHB-2B	2B	RAC875_c27650_216	758942592	BS00010988_51	748974373
[124]	II	2B	FHB-2B.35	2B	IWA570	760883203	IWA3773	786229479
[13]	II	2B	FHB-2B.36	2B	IWB11123	763842555	IWB8607	767021904
[142]	FHB	2B	QNds-2BL-16606	2BL	STRG_2B.000204	763921610
[77]	FHB severity, index	2B	2B–3	2B	Kukri_c28077_282	765081481	Tdurum_contig67254_504	735965833
[107]	FI I	2B	FHB-2B	2B	RAC875_c98387_130	766233839	RAC875_c30797_179	765279337
[73]	II	2B	FHB-2B.37	2B	IWB34394	769949884	IWB51417	797335315
[77]	FHB severity	2B		2B	IWB5439	775336370
[100]	INC/IND/SEV	2B	FHB-2B.8	2B	Excalibur_c20417_743	780869154
[77]	FHB severity	2B	2B–3	2BL	Xwmc317	783892146	Xs24m19_6
[33]	FHB	2B	Q2B.2	2B	2B_787820223	787820223
[152]	II	2B	sMQTL-2B-9	2B	IWB50794	789867245	IWB54767	790753463
[14]	IND	2B	FHB-2B	2B	CAP12_c3254_366	789965438
[117]	II	2B	FHB-2B.38	2B	IWB10003	797272590	IWB7893	798135169
[104]	FHB resistance	2B	QFhb.dms-2B.10	2B	Excalibur_rep_c106048_800	800875086
[77]	FHB spread	2B	2B–3	2BL	wPt-3121		wPt-9190	750121208
[77]	FHB severity, FHB incidence	2B	2B–2	2B	Xs13m25_8		Xs24m15_6
[77]	FHB severity	2B	2B–3	2BL	Xp74m53.272		Xs25m12.206
[77]	FHB incidence	2B	2B–3	2BL	TP156090		TP110393
[77]	FHB spread	2B	–	2B	GBS1340		GBS0835
[45]	II	2D	FHB-2D.1	2D	CFD56	6158807	WPT-4195	32546917
[104]	FHB resistance	2D	QFhb.dms-2D.1	2D	Ex_c87254_173	6632206
[112]	FHB	2D	FHB-2D	2D	D_contig17313_245	9344681	Kukri_c27335_619	35053295
[77]	FHB severity	2D	2D–1	2D	Xgwm261	9622944	Xgwm484	48174307
[59]	SEV	2D	Qfhb-2D.1	2D	2D_11171031	11171031
[81]	II	2D	FHB-2D.2	2D	CFD51 (IWB32226)	12360665	CFD36 (IWB10124)	14362782
[158]	FHB	2D	FHB-2DL	2DL	Xgwm539	13098549
[77]	FHB severity	2D	2D–2	2DL	Xgwm539	13098549	Xs15/m24
[77]	FHB incidence	2D	2D–2	2D	Xgwm539	13098549	Xwmc181
[77]	FHB severity	2D	2D–1	2D	Xwmc111	14362670	Xwmc112	23024492
[74]	II	2D	FHB-2D.3	2D	WMC111	14362717	WMC112	23024533
[3]	II	2D	FHB-2D.4	2D	IWA4746	14420760	IWB8481	15967398
[43]	II	2D	FHB-2D.5	2D	(IWB17339) D_F1BEJMU02GB94Z_188	15194290	GWM296	17634915
[1]	III	2D	FHB-2D.6	2D	WPT-3812 (IWB8481)	15729416	GWM261	19622982
[82]	FDK/DON	2D	QFHB-2D	2D	wPt-3812	15729416	wPt-732411/UN	284711307
[77]	FDK, DON content	2D	2D–1	2D	wPt-3812	15729416	wPt-732411
[77]	FHB spread	2D	2D–1	2DS	Xgwm296	17609164	Xgwm261	19622944
[77]	FHB severity	2D	2D–1	2D	Xgwm296b	17609164	Xs11m75_2
[72]	II	2D	FHB-2D.8	2D	GWM296	17634915	CFD51	12360665
[13]	II	2D	FHB-2D.7	2D	GWM296	17634915	GWM261	19622982
[77]	FHB severity, FDK	2D	2D–1	2DS	Xgwm261	19622944	wPt7243/UN	304748474
[77]	FHB spread, FHB severity, DON content	2D	2D–1	2DS	Xgwm261	19622944	MRP
[152]	II, III	2D	sMQTL-2D-1	2D	IWA5772	19622982	GWM296	17609164
[41]	II	2D	FHB-2D.10	2D	GWM261	19622982	MRP	22201643
[52]	II	2D	FHB-2D.9	2D	GWM261	19622982	GWM484	48174377
[48]	FHB resistance	2D	QFhb.yaas-2D	2D	AX-108988107	19624435	Rht8_marker	24893964
[77]	FHB severity	2D	2D–1	2D	Xwmc503	19631410
[143]	II	2D	FHB-2D.11	2D	WMC503	19631458	IWA927	35683648
[14]	SEV	2D	FHB-2D	2D	Ra_c108690_556	20770038
[110]	II	2D	FHB-2D.12	2D	IWB59815	21951527	GWM296	17634915
[24]	II	2D	FHB-2D.13	2D	(IWB18956) SNP2464	22200093	(IWB45860) SNP4036	122052330
[77]	FHB spread	2D	2D–1	2D	Xwmc112	23024492	Xwmc25	24236843
[15]	II	2D	FHB-2D.14	2D	WMC112	23024533	WMC25	31720525
[128]	FHB	2D	QFhb.hbaas -2DS	2DS	AX-111561744	23416184	AX-89728114	26344333
[77]	DON content	2D	2D–1	2D	Xwmc25	24236843
[152]	II, III	2D	sMQTL-2D-2	2D	IWB8033	27928724	IWA547	26774566
[50]	II	2D	FHB-2D.15	2D	WPT-666223	27981473	PPD-D1 (IWB17274)	27957254
[77]	FHB severity, incidence, spread	2D	2D–1	2DS	wPt-666223	27981473
[115]	III	2D	FHB-2D.16	2D	WMC25	31720525	GWM484	48174377
[96]	FHB	2D	Ch2D_B35_H1	2D	Ch2D_B35_H1	32388539
[81]	II	2D	FHB-2D.17	2D	(IWB16096) WSNP_CAP11_C3842_1829821	34231554	(IWA927) WSNP_CAP12_C1503_764765	35683648
[129]	FDK/DON	2D	QFdk.hwwg-2DS	2D	KASP2D35014114	35014114	KASP-Ppd-D1	36208612
[129]	FHB severity	2D	QFhb.hwwg-2DS	2D	KASP2D35014114	35014114	KASP2D58574820	58574820
[152]	II, III	2D	sMQTL-2D-3	2D	IWA989	35683648	GWM484	32792868
[107]	SEV I	2D	FHB-2D	2D	CAP12_c1503_76	35684190	D_GBUVHFX02GV41H_67	57081075
[27]	DI/DON/VRI/DS	2D	QFhi.lrdc-2D	2DS	Ppd-D1	36205433
[77]	FHB severity	2D	2D–1	2D	Ppd-D1	36205433
[27]	DTA	2D	QDta.lrdc-2D.1	2DS	RAC875_c7319_195	36481727
[59]	FDK	2D	Qfhb-2D.2	2D	2D_61772585	61772585
[77]	FHB spread	2D	2D–2	2DS	Bobwhite_c16439_1143	62401951	Kukri_c60627_74	74279495
[90]	FHB	2D	Q-2DS.2	2DS	wsnp_Ex_c6400_11123059	62956891
[14]	SEV/INC/IND	2D	FHB-2D	2D	wsnp_Ex_c6400_11123059	62957090
[45]	II	2D	FHB-2D.18	2D	WPT-732402	63525987	IWB17776	55752396
[82]	DI/FDK/DON	2D	QFHB-2D	2D	wPt-732882	72067139	wPt-667765	639418764
[14]	INC	2D	FHB-2D	2D	Kukri_c11935_65	78376959
[21]	Point inoculation (PI)	2D	QFhbp-hnau.2DS	2D	AX-109898445	81648862	AX-109517255	87783710
[21]	Point inoculation (PI)	2D	QFhbp-hnau.2DS	2D	AX-109990903	90365979	AX-110244413	103670851
[126]	II	2D	FHB-2D.19	2D	2D_1237855	95917547	988130	35039085
[135]	II	2D	FHB-2D.20	2D	(IWB36380) IACX9380	103466072	(IWB8439) BS00046890_51	97275572
[152]	II	2D	sMQTL-2D-4	2D	WMC18	117112325	IWB16059	130832616
[14]	INC	2D	FHB-2D	2D	Excalibur_c16646_1254	134474119
[104]	FHB resistance	2D	QFhb.dms-2D.2	2D	Excalibur_rep_c107523_281	159094494
[90]	FHB	2D	Q-2DS.1	2DS	Kukri_c22553_60/2B	175638582
[104]	FHB resistance	2D	QFhb.dms-2D.3	2D	RAC875_c50475_270	206289057
[104]	FHB resistance	2D	QFhb.dms-2D.3	2D	IAAV3412	222778813
[104]	FHB resistance	2D	QFhb.dms-2D.4	2D	RAC875_c4944_914	258909207
[77]	FHB incidence, FHB spread, kernel infection	2D	2D–2	2DS	Xwmc144	267082419	Xgwm539	513098549
[133]	II	2D	FHB-2D.21	2D	WMC144	267082590	WMC18	130832616
[104]	FHB resistance	2D	QFhb.dms-2D.4	2D	BS00056232_51	274197573
[104]	FHB resistance	2D	QFhb.dms-2D.4	2D	wsnp_CAP11_rep_c4303_2031651	294490635
[104]	FHB resistance	2D	QFhb.dms-2D.4	2D	BS00042245_51	294490785
[104]	FHB resistance	2D	QFhb.dms-2D.4	2D	IAAV8002	295765157
[77]	FHB severity, index, DON content	2D	2D–2	2DL	BS00021881_51	422204457	GENE-3588_374	696373409
[107]	FDK I	2D	FHB-2D	2D	AX-95115363	433218200	AX-94602542/2A/2B	774814817/786105509
[49]	II	2D	FHB-2D.22	2D	GPW349	454368932	WMC601	332518966
[77]	FHB spread, DON content	2D	2D–2	2DL	Xgwm157	470232595	Xwmc041
[53]	III	2D	FHB-2D.23	2D	GWM157	470232616	WMC243	412903537	AK357509
[41]	II	2D	FHB-2D.25	2D	GWM157	470232616	BARC228	570404004
[54]	II	2D	FHB-2D.24	2D	GWM157	470232616	WMC41	577440661
[24]	II	2D	FHB-2D.26	2D	(IWB44200) SNP6080	488644774	(IWB16517) SNP3166	589239679
[49]	II	2D	FHB-2D.27	2D	WPT-4242	507854336	CFD233	561157470
[131]	LDR	2D	Qfhs.nau-2D	2D	AX-110720701	512881916	AX-110423675	516638947
[77]	FHB severity, DON content, FDK	2D	QFHB-2D.1	2D	Xgwm539	513098549	Xgwm608	590240825
[77]	FHB spread	2D	2D–2	2DL	Xgwm539	513098549
[72]	II	2D	FHB-2D.28	2D	GWM539	513098578	WMC41	577440661
[131]	PDS/PIS	2D	Qfhi.nau-2D	2D	AX-110423675	516638947	AX-111516380	519126226
[77]	FHB index	2D	2D–2	2D	1103038|F|0	516926563	Xwmc41	577440628
[157]	II	2D	FHB-2D.29	2D	1103038|F|0 (IWB53594)	516926563	WMC41	577440661
[21]	spray inoculation (SI)/Natural infection (NI)	2D	QFhbs-hnau.2DL	2D	AX-110955068	517058145	AX-109419238	523632906
[21]	Point inoculation (PI)/spray inoculation (SI)/Natural infection (NI)	2D	QFhbp-hnau.2DL	2D	AX-110955068	517058145	AX-109783146	528197291
[21]	Point inoculation (PI)	2D	QFhbp-hnau.2DL	2D	AX-110410377	520533181	AX-111538812	544737349
[47]	FHB	2D	QFhb.Y5.2D	2D	AX-110982403	525904353	AX-109905424	527924824
[47]	FHB	2D	QFhb.Y4.2D	2D	AX-109875224	526252818	AX-111491026	529540635
[152]	II, III	2D	sMQTL-2D-5	2D	WMC41	552192901	IWB53594	577440661
[27]	VRI/DON/DS	2D	QFhb.lrdc-2D.2	2DL	BobWhite_c17782_194	555098707
[73]	II	2D	FHB-2D.30	2D	IWB19864	560963472	IWB44258	601182272
[77]	FHB severity, DON/FDK	2D	QFHB-2D.3	2D	Xcfd233	561157470	Xgwm539	513098549
[1]	II	2D	FHB-2D.31	2D	WPT-732882	572067209	WPT-667765	639418764
[77]	FHB severity, FDK, DON content	2D	2D–2	2D	wPt-732882	572067209	wPt-667765	639418764
[43]	II	2D	FHB-2D.32	2D	(IWB44589) KUKRI_C36639_186	574351998	GWM539	513098578
[77]	FHB severity, index, DON content	2D	2D–2	2DLc	Kukri_c36639_186	574352048	Ex_7282_512
[104]	FHB resistance	2D	QFhb.dms-2D.5	2D	BobWhite_c17572_339	575231607
[44]	II	2D	FHB-2D.33	2D	(CFD168) BS00063365_51	580011701	(IWB11457) BS00086534_51	635950428
[107]	FDK1	2D	FHB-2D	2D	Kukri_c33486_128	580814885	Excalibur_c24307_739	455336549
[89]	II	2D	FHB-2D.34	2D	IWB16517	589239679	IWB63451	600977578
[123]	II	2D	FHB-2D.35	2D	GWM608 (IWB62839)	590240825	GWM539	513098578
[42]	III	2D	FHB-2D.36	2D	(IWB74084) TPLB0021C10_951	600131691	(IWB32003) GENE-0638_732	593274763
[152]	II, III	2D	sMQTL-2D-6	2D	IWA6612	606690666	IWB43945	592631548
[104]	FHB resistance	2D	QFhb.dms-2D.6	2D	BS00011478_51	610375410
[115]	II	2D	FHB-2D.37	2D	WMC243 (IWA4108)	619576601	GWM608 (IWB62839)	590240825
[104]	FHB resistance	2D	QFhb.dms-2D.6	2D	wsnp_Ex_c42970_49408712	622545065
[135]	II	2D	FHB-2D.38	2D	(IWB28458) EXCALIBUR_C6681_580	628937559	(IWB41522) KUKRI_C16094_496	648286159
[104]	FHB resistance	2D	QFhb.dms-2D.6	2D	RAC875_c27530_860	633649577
[107]	FDK1	2D	FHB-2D	2D	BS00086534_51	635950478	AX-94702227/2A	769761699
[71]	II	2D	FHB-2D.39	2D	WPT-667765	639418764	WPT-0153(WPT-6064)	639091664
[77]	FHB incidence	2D	2D–2	2DL	wPt-667765	639418764	wPt-0153	639091664
[72]	II	2D	FHB-2D.40	2D	GWM320	644277239	CFD50	637443897
[104]	FHB resistance	2D	QFhb.dms-2D.6	2D	RAC875_c319_1776	645444753
[33]	DON	2D	Q2D	2D	2D_645828400	645828400
[152]	II	2D	sMQTL-2D-7	2D	IWB6508	645948558	WPT-668261	638148610
[55]	FHB	2D	QFhb-2D	2D	Ra_c68109_376	647108880	Excalibur_rep_c111801_55	576280504
[62]	FHB	2D	QFhb-2DL.2	2D	GBS12056	524.9Mb	GBS19302	531.7Mb
[139]	FHB	2D	QFhb-2DL/ Fhb9	2DL	KASP-12056	525.9Mb	KASP-525	533.8Mb
[62]	FHB	2D	QFhb-2DL.1	2D	GBS12056	531.7Mb	GBS19302	555.8Mb
[77]	FHB severity	2D	2D–1	2DS	Xgdm35
[77]	FHB spread	2D	2D–2	2D	XmCGACpTGC.102		XmCGTApACT.236
[14]	SEV	3A	FHB-3A	3A	BS00001400_51	1308324
[111]	FHB	3A	gFHB-3A.1	3A	Tdurum_contig76679_307	1325954	IAAV1155	14851151
[112]	FHB	3A	FHB-3A	3A	Tdurum_contig76679_307	1326004	BS00110922_51	12813934
[40]	INC_NSF	3A	FHB-3A	3A	Excalibur_c19658_82	7951473
[138]	FHB	3A	SLUfhbchr3A.3	3A	Kukri_rep_c89183_282	8685997
[100]	INC/IND/SEV	3A	FHB-3A.4	3A	BobWhite_c2453_460	9547599
[100]	INC/IND/SEV	3A	FHB-3A.2	3A	BobWhite_c36118_246	9612211
[40]	DON_	3A	FHB-3A	3A	Kukri_c11417_585	9613349
[40]	DON_	3A	FHB-3A	3A	RAC875_c4954_943	10144935
[100]	INC/IND/SEV	3A	FHB-3A.3	3A	Kukri_rep_c101018_395	10245972
[104]	FHB resistance	3A	QFhb.dms-3A.1	3A	Kukri_rep_c69028_139	10457950
[63]	II	3A	FHB-3A.1	3A	IWB29053	10589728	IWA8127	20004322
[100]	INC/IND/SEV	3A	FHB-3A.1	3A	BS00017635_51	13033753
[40]	SEV/NSF/ISD	3A	FHB-3A	3A	wsnp_Ex_c23633_32868822	13038170
[104]	FHB resistance	3A	QFhb.dms-3A.1	3A	BS00071422_51	13205387
[104]	FHB resistance	3A	QFhb.dms-3A.1	3A	BobWhite_c23392_63	13799953
[104]	FHB resistance	3A	QFhb.dms-3A.1	3A	BobWhite_c4249_174	14211731
[104]	FHB resistance	3A	QFhb.dms-3A.1	3A	IAAV6808	14345904
[77]	FHB rating	3A	3A–1	3A	Xwmc11	17376018
[119]	II	3A	FHB-3A.2	3A	WMC11	17376054	WPT-7992	14854668
[152]	II, III	3A	sMQTL-3A-1	3A	IWB10639	17686180	IWA8127	12997720
[43]	II	3A	FHB-3A.3	3A	(IWB48450) KUKRI_C96747_274	19181736	(IWA8127) KUKRI_C49280_230	20004322
[26]	II	3A	FHB-3A.4	3A	(IWA851) WSNP_CAP11_REP_C4157_1965583	20020918	(IWA4804) WSNP_EX_C8409_14170476	24606232
[101]	III	3A	FHB-3A.5	3A	(IWA851) WSNP_CAP11_REP_C4157_1965583	20020918	WSNP_EX_C8409_14170476 (IWA4804)	24606232
[77]	DON content	3A	3A–1	3A	wsnp_cap11_rep_c4157_1965583	20021018	wsnp_ex_c8409_14170476	24606157
[152]	II, III	3A	sMQTL-3A-2	3A	WMC532	23656360	IWA4804	22351484
[52]	II	3A	FHB-3A.6	3A	GWM369	25365668	BARC45	54474630
[88]	II	3A	FHB-3A.7	3A	CDO460	25493969	GWM674	214142660
[77]	FHB spread	3A	3A–1	3AS	Xcdo460	25493969	Xgwm2/Xbcd828	488720551
[104]	FHB resistance	3A	QFhb.dms-3A.1	3A	TA003677-1077	25986086
[104]	FHB resistance	3A	QFhb.dms-3A.1	3A	Excalibur_rep_c104532_80	25987101
[104]	FHB resistance	3A	QFhb.dms-3A.1	3A	Excalibur_rep_c67448_528	25987171
[104]	FHB resistance	3A	QFhb.dms-3A.1	3A	Kukri_rep_c101341_425	25989410
[101]	II	3A	FHB-3A.8	3A	(IWB14646) CAP8_C2839_118	32252195	(IWB24652) EXCALIBUR_C27972_654	38258848
[40]	VRI	3A	FHB-3A	3A	Kukri_c80974_619	36921210
[152]	II	3A	sMQTL-3A-3	3A	IWB32388	38258848	IWB49895	36921647
[142]	FHB	3A	QNds-3AS-3130	3AS	STRG_3A.000035	48640914
[77]	FHB spread	3A	3A–1	3AS	Xbarc86	54342179	Xwmc428	597542421
[147]	II	3A	FHB-3A.9	3A	BARC86	54342179	WMC428	597542472
[10]	II	3A	FHB-3A.10	3A	BARC45	54474630	BARC67	464322941
[22]	II	3A	FHB-3A.11	3A	FCP401 (BARC45)	54474809	XFCP397(XFCP401)	72414518
[128]	FHB	3A	QFhb.hbaas -3AS	3AS	AX-110551014	54865916	AX-111652951	67592289
[86]	DON	3A	FHB-3A	3A	Excalibur_c10079_1585	56675575
[101]	II	3A	FHB-3A.12	3A	(IWB34591) IAAV2646	56676186	(IWB72544) TDURUM_CONTIG56960_109	106434846
[152]	II	3A	sMQTL-3A-4	3A	IWB59374	57013009	GWM2	50889767
[156]	II	3A	FHB-3A.13	3A	WGC501	58071004	WGC510	83731841
[156]	II	3A	FHB-3A.14	3A	GWM2	60200997	BARC45	54474630
[94]	SEV	3A	Qfhb.ndwp-3A	3A	S3A_64027637	64027637	S3A_516888164
[90]	FHB	3A	Q-3AS.1	3AS	wsnp_Ra_c16278_24893033	68297904
[77]	FHB spread	3A	3A–1	3A	IWA7649	68297933	IWA5039	186747909
[144]	II	3A	FHB-3A.15	3A	IWA7649	68297933	IWA5039	186747936
[152]	II	3A	sMQTL-3A-5	3A	IWA4675	69294344	IWB65782	61349059
[14]	SEV	3A	FHB-3A	3A	GENE-4605_536	128524102
[5]	FHB	3A	Qfhb.spa-3A.1	3A	RAC875_rep_c100137_586	156268313
[5]	FHB	3A	Qfhb.spa-3A.1	3A	wsnp_Ex_c10272_16842803	176558268
[109]	II	3A	FHB-3A.16	3A	GWM674	214142660	BARC67	464322941
[104]	FHB resistance	3A	QFhb.dms-3A.2	3A	Kukri_c25579_213	227360444
[119]	II	3A	FHB-3A.17	3A	BARC19	310747065	GWM2	60200997	BS00022016_51	471358871
[77]	FHB severity, DON content, FDK	3A	QFHB-3A	3A	Xbarc19	310747065	Xbarc67	464322920
[77]	FHB severity	3A	3A–1	3A	Xbarc19	310747065	Xwmc428	597542421
[59]	SEV	3A	Qfhb-3A.1	3A	3A_347926467	347926467
[104]	FHB resistance	3A	QFhb.dms-3A.3	3A	wsnp_Ex_c22766_31972812	379676953
[77]	FHB spread	3A	3A–1	3A	Xwmc651	438031841	Xbarc356	172835064
[148]	II	3A	FHB-3A.18	3A	WMC651 (BARC19)	438031841	BARC356	172835094
[145]	DA	3A	FHB-3A	3A	Kukri_c5422_1953	460811588	Kukri_c46833_105	477564201
[77]	FHB spread	3A	3A–1	3A	Xbarc67	464322920	Xgwm674	214142627
[152]	II	3A	sMQTL-3A-6	3A	IWA2956	484103284	IWA6306	484118381
[8]	II	3A	FHB-3A.19	3A	IWA5617	487458205	IWA6483	500977630
[152]	II, III	3A	sMQTL-3A-7	3A	IWA5782	495024538	IWB39634	487439334
[80]	II	3A	FHB-3A.20	3A	GWM720 (IWB56203)	501908992	GWM1121	514110012
[77]	FHB severity	3A	3A–1	3AL	Xgwm720	501908992	Xgwm1110
[77]	FHB severity, FHB incidence	3A	3A–1	3A	Xgwm720	501908992	Xdupw227
[72]	III	3A	FHB-3A.21	3A	WMC489 (WMC627)	504578909	WMC695	544200199
[30]	II	3A	FHB-3A.22	3A	IWA2153	507469938	IWA3198	572321465
[77]	FHB spread	3A	3A–1	3AS	Xcfa2134	509536862	Xgwm2/Xbcd828	488720551
[15]	II	3A	FHB-3A.23	3A	CFA2134	509536910	GWM2	60200997
[100]	INC/IND/SEV	3A	FHB-3A.5	3A	Tdurum_contig12558_205	512032545
[77]	FHB severity, FDK	3A	3A–1	3A	Xgwm1121	514110012	Xgwm779
[86]	DON	3A	FHB-3A	3A	Ra_c5515_2396	514111862
[124]	II	3A	FHB-3A.24	3A	GWM1121 (IWA2618)	514311539	GWM720	501908992
[86]	DON	3A	FHB-3A	3A	AX-94470854	516633548
[86]	DON	3A	FHB-3A	3A	Excalibur_c13709_2568	518897453
[86]	DON	3A	FHB-3A	3A	BS00110266_51	521304691
[86]	DON	3A	FHB-3A	3A	IACX6092	521304741
[106]	FHBSEV2017	3A	FHB-3A	3A	wsnp_Ku_c25809_35776454	525201271
[128]	FHB	3A	QFhb.hbaas -3AL	3AL	AX-110591324	530933536	AX-111465231	22931327
[111]	FHB	3A	gFHB-3A.2	3A	AX-110433978	534163758	AX-109645516	570752213
[86]	DON	3A	FHB-3A	3A	RAC875_rep_c113906_294	544111904
[8]	FHB spread	3A	3A–1	3AS	Xgwm5	552662810
[100]	INC/IND/SEV	3A	FHB-3A.6	3A	IAAV2383	556462254
[142]	FHB	3A	QNds/Rdi-3AL-7033	3AL	STRG_3A.000085	557003238
[90]	FHB	3A	Q-3AS.2	3AS	CAP8_c1393_327	557421810
[135]	II	3A	FHB-3A.25	3A	(IWB10468) BS00070511_51	560680682	(IWA4075) WSNP_EX_C5047_8963671	543178759	Kukri_c18258_440	714425105
[104]	FHB resistance	3A	QFhb.dms-3A.4	3A	Excalibur_c46082_440	568036906
[77]	FHB incidence	3A	3A–1	3AL	Xwmc428	597542421	Xwmc264	625789613
[77]	FHB severity	3A	3A–1	3AL	Xwmc264	625789613	Xgwm155	702961777
[89]	II	3A	FHB-3A.26	3A	WMC264	625789640	GWM155	702961806
[104]	FHB resistance	3A	QFhb.dms-3A.5	3A	Excalibur_c43811_527	632883561
[56]	FHB severity	3A		3A	6042974	638032203
[55]	FHB	3A	QFhb-3A	3A	wsnp_Ex_rep_c69314_68244036	659396036	RAC875_c79551_167	666229575
[36]	DON	3A	QFhb-3AL	3A	S3A_661557724	661557724
[152]	II	3A	sMQTL-3A-8	3A	IWA5456	666637031	IWA1551	653242938
[77]	FHB severity	3A	3A–1	3A	wsnp_BQ160970A_Ta_2_7	685360089
[1]	III	3A	FHB-3A.27	3A	WPT-0286	685422525	WPT-5886 (IWB13244)	597233793
[77]	DON content	3A	3A–1	3A	wPt-0286	685422525	wPt-5886	597233793
[119]	II	3A	FHB-3A.28	3A	GWM497 (IWB31907)	688616260	WMC264	625789640
[33]	DON	3A	Q3A.1	3A	3A_697615363	697615363
[106]	FHBSEV2019	3A	FHB-3A	3A	BS00024548_51	700564359
[127]	DON content	3A	FHB-3A	3A	1285715-T/C	705290933
[145]	HT	3A	FHB-3A	3A	BS00076772_51	711202878	BobWhite_c12428_371	717903437
[33]	INC	3A	Q3A.2	3A	3A_712285960	712285960
[59]	FDK	3A	Qfhb-3A.2	3A	3A_714306573	714306573
[40]	Mean_GHSEV	3A	FHB-3A	3A	RAC875_c10710_87	716069492
[67]	II	3A	FHB-3A.29	3A	WMC322	720592975	WMC153	701732392
[77]	FHB incidence	3A	3A–2	3A	Xwmc169	721223843	Xgwm162
[35]	II	3A	FHB-3A.30	3A	IWB43218	722210346	IWA2870	743757924
[5]	FHB	3A	Qfhb.spa-3A.2	3A	BS00108976_51	730177975
[152]	II	3A	sMQTL-3A-9	3A	IWB55044	731774073	IWB12017	729576250
[26]	II	3A	FHB-3A.31	3A	(IWB61557) RAC875_REP_C106170_204	733997225	(IWB34789) WSNP_EX_C55096_57733894	734129963
[48]	FHB resistance	3A	QFhb.yaas-3A	3A	AX-110621643	737173488	AX-109389053	740080743
[122]	FHB	3A	Qfhb.yzu.3A.1	3A	AX-108757584	737184287	AX-111653891	738944730
[14]	INC	3A	FHB-3A	3A	wsnp_Ex_c24085_33332723	743757924
[104]	FHB resistance	3A	QFhb.dms-3A.6	3A	Tdurum_contig55443_1361	752842802
[62]	FHB	3A	QFhb-3AL.1	3A	GBS21675	645.1Mb	GBS11491	652Mb
[62]	FHB	3A	QFhb-3AL.2	3A	GBS4765	651.6Mb	GBS16477	659.5Mb
[62]	FHB	3A	QFhb-3AL.3	3A	GBS17403	719Mb	GBS27847	719.6Mb
[77]	visual rating index	3A	–	3A	Tdurum_contig25619_350		CAP12_C1860_280	8686977
[77]	FHB spread	3A	3A–1	3AS	Xsts3B66		Xgwm2/Xbcd828	488720551
[77]	FHB spread	3A	3A–1	3AS	Xgwm779		Xgwm1121	514110012
[31]	SEV,NDX	3A	Qfhb.ndsu-3A	3A	WPt9049-WSP4913
[77]	FHB incidence	3A	3A–1	3AS	XpCGAmGTG.352
[77]	FHB incidence	3A	3A–1	3AS	TP235843		TP221448
[77]	FHB spread	3A	–	3AL	Xbcd941
[69]	II	3B	FHB-3B.4	3B	GWM389	806362	GWM533 (IWB72020)	4141994
[130]	II	3B	FHB-3B.3	3B	GWM389	806362	BARC147	7137124
[77]	FHB spread	3B	QFHB-3B.4	3B	Xgwm389	806362	Xgwm493	13935589
[154]	II	3B	FHB-3B.2	3B	GWM389	806362	GWM493	13935672
[87]	II	3B	FHB-3B.1	3B	GWM389	806362	WMC754	16668435
[77]	FHB index	3B	3B–1	3BS	Xgwm389	806362	Xwmc754	16668435	Xbarc133	7607908
[77]	FHB severity, DON content	3B	QFHB-3B.7	3B	Xgwm389	806362	Xgwm533	35326525	Xgwm493	13935589
[77]	FHB spread	3B	QFHB-3B.10	3B	Xgwm389	806362	Xgwm533/UN	35326525
[78]	II	3B	FHB-3B.5	3B	GWM389	806388	BARC102	17572724
[90]	FHB	3B	Q-3BS.1	3BS	CAP12_rep_c3868_270	986619
[14]	SEV/INC/IND	3B	FHB-3B	3B	CAP12_rep_c3868_270	986669
[77]	FHB spread	3B	3B–1	3BS	wPt-7984	1591372	Xgwm533	35326525
[40]	SEV_NSF	3B	FHB-3B	3B	Tdurum_contig77551_589	2885631
[40]	DON_MR/SEV_NSF	3B	FHB-3B	3B	RAC875_c11409_550	2958607
[40]	SEV/ISD	3B	FHB-3B	3B	IACX4260	3228095
[40]	SEV/ISD	3B	FHB-3B	3B	TA004185-0427	3238175
[40]	SEV_NSF	3B	FHB-3B	3B	Tdurum_contig50954_1095	3240433
[111]	FHB	3B	gFHB-3B	3B	Kukri_c64588_274	3271276	AX-110404403	15522554
[5]	FHB	3B	Qfhb.spa-3B.2	3B	Barc75	3395394
[100]	INC/IND/SEV	3B	FHB-3B.1	3B	Tdurum_contig84762_189	3665571
[5]	FHB	3B	Qfhb.spa-3B.2	3B	RAC875_c101155_64	3665640
[155]	II	3B	FHB-3B.7	3B	GWM533 (IWB72020)	4141994	BARC147	7137124
[2]	II	3B	FHB-3B.8	3B	GWM533 (IWB72020)	4141994	GWM493	13935672
[85]	II	3B	FHB-3B.9	3B	GWM533 (IWB72020)	4141994	GWM493	13935672
[1]	II	3B	FHB-3B.6	3B	GWM533 (IWB72020)	4141994	WPT-3921	18252376
[106]	FDK2019	3B	FHB-3B	3B	Tdurum_contig49804_392	4150864
[70]	II	3B	FHB-3B.10	3B	STS3B-15	4330569	STS3B-55	16214408
[40]	SEV_NSF	3B	FHB-3B	3B	RAC875_c39793_452	4330888
[40]	DON_MR	3B	FHB-3B	3B	Kukri_c32803_150	4433570
[133]	II	3B	FHB-3B.13	3B	GWM533 (IWB72020)	4960051	GWM389	806362
[29]	II	3B	FHB-3B.12	3B	GWM533	4960051	BARC147	7137124
[153]	II	3B	FHB-3B.14	3B	GWM533 (IWB72020)	4960051	BARC133	7607926
[77]	FHB severity	3B	3B–1	3BS	gwm533	4960051	Xgwm493	13935589
[77]	FHB spread	3B	3B–1	3BS	gwm533	4960051	Xgwm493	13935589
[77]	DON resistance	3B	3B–1	3BS	gwm533	4960051	Xgwm493	13935589
[1]	III	3B	FHB-3B.11	3B	GWM533 (IWB72020)	4960051	WPT-3921 (WPT-9012)	18252376
[40]	SEV_NSF	3B	FHB-3B	3B	Tdurum_contig12008_803	5584687
[40]	INC_MR	3B	FHB-3B	3B	IACX5776	5953005
[5]	FHB	3B	Qfhb.spa-3B.2	3B	wPt-2748	6172276
[40]	FDK	3B	FHB-3B	3B	Tdurum_contig9514_807	6250591
[5]	FHB	3B	Qfhb.spa-3B.1	3B	BobWhite_c2453_340	6252144
[5]	FHB	3B	Qfhb.spa-3B.1	3B	BobWhite_c2453_282	6252202
[40]	DON_MR	3B	FHB-3B	3B	RAC875_c14696_584	6679582
[106]	DON content	3B	FHB-3B	3B	wsnp_Ex_c22683_31887799	7066858
[77]	FHB severity	3B	3B-1	3B	IWB64968	7076692
[152]	II, III	3B	sMQTL-3B-1	3B	IWB41429	7137124	BARC133	3904248
[137]	II	3B	FHB-3B.15	3B	BARC147	7137124	GWM533 (IWB72020)	4141994	Xgwm493	13935589
[73]	II	3B	FHB-3B.16	3B	BARC147	7137124	UMN10	8529283
[77]	FHB spread	3B	3B–1	3BS	Xbarc147	7137124	Xumn10	8529283
[4]	II	3B	FHB-3B.19	3B	BARC147	7137124	STS-7	8860845
[3]	II	3B	FHB-3B.17	3B	BARC147	7137124	WPT-2757	10955513
[77]	FHB spread	3B	3B–1	3BS	Xbarc147	7137124	Xgwm493	13935589
[149]	II	3B	FHB-3B.18	3B	BARC147	7137124	GWM493	13935672
[77]	FHB severity, FDK	3B	3B–1	3BS	Xbarc147	7137124	wPt2757	35312790
[77]	FHB severity,FHB spread	3B	3B–1	3BS	Xbarc147	7137124
[77]	FHB spread	3B	3B–1	3BS	Xbarc147	7137124			Kukri_c51091_323	8811413
[77]	FHB spread, FHB severity, DON content	3B	3B–1	3BS	Xbarc147	7137124			BS00011806_51	35322028
[33]	FDK	3B	Q3B.1	3B	3B_7240747	7240747
[77]	FHB spread	3B	3B–1	3BS	Xbarc133	7607908	Xgwm493	13935589
[77]	FHB incidence	3B	3B–1	3BS	Xbarc133	7607908	Xgwm493	13935589
[77]	FHB spread	3B	3B–1	3BS	Xbarc133	7607908	Xwmc754	16668435
[77]	FHB severity, FDK	3B	QFHB-3B.9	3B	Xbarc133	7607908	Xgwm533/UN	35326525
[8]	FHB spread	3B	3B–1	3BS	Xbarc133	7607908
[77]	FHB severity	3B	3B–1	3BS	Xbarc133	7607908
[20]	II	3B	FHB-3B.24	3B	BARC133	7607926	GWM533(IWB72020)	4960051
[8]	II	3B	FHB-3B.23	3B	BARC133	7607926	BARC147	7137124
[110]	II	3B	FHB-3B.22	3B	BARC133	7607926	GWM493	13935672
[19]	II	3B	FHB-3B.20	3B	BARC133	7607926	WMC754	16668435
[30]	II	3B	FHB-3B.21	3B	BARC133	7607926	IWA2493	17081931
[152]	II, III	3B	sMQTL-3B-2	3B	IWB21900	8340667	IWB67376	7373756
[51]	II	3B	FHB-3B.25	3B	UMN10	8522738	STS83	8529283
[51]	III	3B	FHB-3B.26	3B	UMN10	8522738	STS-66	10707794
[145]	DON	3B	FHB-3BS	3BS	FHB1	8526623	D_F5XZDLF02HX2DL_204	7122521
[145]	FDK/SEV/IND	3B	FHB-3BS	3BS	FHB1	8526623	gwm533/UN	35326525
[95]	II	3B	FHB-3B.27	3B	UMN10	8529283	BARC147	7137124
[77]	FHB severity, DON content	3B	QFHB-3B.14	3B	Xumn10	8529283	Xgwm533/UN	35326525
[77]	FDK, DON content, FHB severity	3B	3B–1	3BS	Xumn10	8529283
[21]	Point inoculation (PI)	3B	QFhbp-hnau.3BS.1	3B	AX-108836843	8688354	stm748tcac
[136]	II	3B	FHB-3B.28	3B	(IWB30020) SSCP20	8860735	(IWB60533) SSCP21	8848807
[100]	INC/IND/SEV	3B	FHB-3B.2	3B	BS00079522_51	9778461
[40]	FDK	3B	FHB-3B	3B	RAC875_c5966_1854	9936969
[33]	DON	3B	Q3B.2	3B	3B_10170821	10170821
[104]	FHB resistance	3B	QFhb.dms-3B.1	3B	RAC875_c8459_1291	10183970
[77]	DON content	3B	3B–2	3B	IWGSC_CSS_3B_scaff_10413672_4839	10413672
[77]	FHB severity, index, DON content	3B	3B–1	3B	IWGSC_CSS_3B_scaff_10676713_7175	10676713
[14]	SEV/INC/IND	3B	FHB-3B	3B	CAP7_c1576_371	10708086
[56]	FHB severity	3B		3B	KASP46	10890613
[21]	spray inoculation (SI)	3B	QFhbs-hnau.3BS.1	3B	AX-95007989	11087306	AX-109052060	15126414
[33]	SEV/FHB	3B	Q3B.3	3B	3B_11165927	11165927
[143]	II	3B	FHB-3B.29	3B	WMC623	11385940	WMC231	68907822
[56]	FHB severity	3B		3B	4003681	11935133
[104]	FHB resistance	3B	QFhb.dms-3B.1	3B	BobWhite_c3902_210	11966743
[40]	FDK	3B	FHB-3B	3B	RAC875_c8459_1291	12289008
[104]	FHB resistance	3B	QFhb.dms-3B.1	3B	GENE-2085_366	12382177
[104]	FHB resistance	3B	QFhb.dms-3B.1	3B	tplb0026h09_1712	13150812
[96]	FHB	3B	Ch3B_B9_H2	3B	Ch3B_B9_H2	13276831
[104]	FHB resistance	3B	QFhb.dms-3B.1	3B	wsnp_RFL_Contig1999_1190396	13468239
[21]	spray inoculation (SI)	3B	QFhbs-hnau.3BS.1	3B	AX-109301883	13926025	AX-109469570/2B	325825880
[77]	FHB spread, wilted tip	3B	3B–1	3BS	Xgwm493	13935589	Xwmc754.2	16668435
[77]	FHB spread	3B	3B–1	3B	Xgwm493	13935589	Xgwm533	35326525
[77]	FHB spread	3B	3B–1	3BS	Xgwm493	13935589	Xgwm533	35326525
[77]	FHB spread	3B	3B–1	3BS	Xgwm493	13935589
[77]	FHB spread	3B	3B–1	3BS	Xgwm493	13935589
[55]	FHB	3B	QFhb-3B.1	3B	BS00063443_51	13964248	BS00098868_51	8133877
[104]	FHB resistance	3B	QFhb.dms-3B.1	3B	Fhb1_wMAS000009	13965085			BS00111294_51	8811626
[104]	FHB resistance	3B	QFhb.dms-3B.1	3B	BobWhite_c11615_268	14908620
[104]	FHB resistance	3B	QFhb.dms-3B.1	3B	IAAV4561	15010783			Xumn10	8529283
[104]	FHB resistance	3B	QFhb.dms-3B.1	3B	CAP7_c1576_371	15817806			BS00079522_51/FHB1	9778461
[104]	FHB resistance	3B	QFhb.dms-3B.1	3B	Tdurum_contig80344_144	15826696
[140]	II	3B	FHB-3B.30	3B	WMC754	16668435	GWM493	13935672
[21]	Point inoculation (PI)	3B	QFhbs-hnau.3BS.1	3B	barc102	17572686	AX-109469570/2B	325825880
[21]	spray inoculation (SI)	3B	QFhbp-hnau.3BS.1	3B	barc102	17572686	stm748tcac
[76]	III	3B	FHB-3B.31	3B	BARC102	17572724	GWM533 (IWB72020)	4141994
[40]	INC_MR	3B	FHB-3B	3B	BobWhite_c25670_425	17615791			Xwmc625, Xwmc693, Xwmc307, Xwmc418	245358622-430139699-619867258
[104]	FHB resistance	3B	QFhb.dms-3B.1	3B	GENE-1856_1005	21985720
[104]	FHB resistance	3B	QFhb.dms-3B.1	3B	Excalibur_rep_c104498_168	21987734
[104]	FHB resistance	3B	QFhb.dms-3B.1	3B	Kukri_rep_c107316_393	21996420
[104]	FHB resistance	3B	QFhb.dms-3B.1	3B	RAC875_c8885_74	21998320
[104]	FHB resistance	3B	QFhb.dms-3B.1	3B	BS00018764_51	21998573
[107]	FI II	3B	FHB-3B	3B	RAC875_c60169_200	22842374	BS00084607_51	23957512
[104]	FHB resistance	3B	QFhb.dms-3B.1	3B	BS00039218_51	23544112
[90]	FHB	3B	Q-3BS.2	3BS	Tdurum_contig43252_1762	23782180
[40]	SEV_NSF	3B	FHB-3B	3B	wsnp_Ex_c3005_5548573	26650701
[77]	FHB spread	3B	3B–2	3B	Xwmc54	30897846	Xgwm566	77721438
[5]	FHB	3B	Qfhb.spa-3B.1	3B	wPt-2757	35312963
[77]	FHB spread	3B	QFHB-3B.2	3B	Xgwm533	35326525	Xbarc147	7137124
[77]	FHB spread, FDK	3B	3B–1	3BS	Xgwm533.1/UN	35326525	Xbarc147.1	7137124
[77]	FHB spread, DON content	3B	3B–1	3BS	Xgwm533.1/UN	35326525	Xbarc133	7607908
[77]	FHB spread	3B	QFHB-3B.3	3B	Xgwm533	35326525	Xgwm493	13935589
[77]		3B	QFHB-3B.6	3B	Xgwm533	35326525	Xgwm493	13935589
[77]	FHB severity, DON content	3B	QFHB-3B.8	3B	Xgwm533	35326525	Xgwm533/UN	13935589
[77]	FHB severity, DON content	3B	QFHB-3B.13	3B	Xgwm533	35326525	Xgwm493	13935589
[77]	FHB spread	3B	3B–1	3BS	Xgwm533	35326525	Xgwm493	13935589
[77]	FHB spread, DON content	3B	3B–1	3BS	Xgwm533b	35326525	Xgwm493	13935589
[77]	FHB spread	3B	3B–1	3BS	Xgwm533	35326525	Xgwm493	13935589
[77]	FHB severity	3B	3B–1	3BS	Xgwm533	35326525	Xgwm493	13935589
[77]	FHB severity	3B	3B–1	3BS	Xgwm533	35326525	Xgwm493	13935589
[145]	IND/SEV	3B	FHB-3BS	3BS	gwm533	35326525	Excalibur_c41820_354	14163529
[82]	DI/FDK/DON	3B	QFHB-3B	3B	Xgwm533	35326525	wPt-3921	18252376
[77]	FHB severity, FDK, DON content	3B	3B–1	3B	Xgwm533	35326525	wPt-3921	18252376
[77]	FHB severity, DON content, FDK	3B	QFHB-3B.11	3B	Xgwm533	35326525	Xcfd79	18848140
[145]	DON/FDK/IND/SEV	3B	FHB-3BS	3BS	gwm533	35326525	BS00026471_51	18873474
[77]	FHB spread	3B	QFHB-3B.1	3B	Xgwm533	35326525	Xgwm274	628865473
[21]	Point inoculation (PI)	3B	QFhbp-hnau.3BS.1	3B	gwm533/UN	35326525	stm748tcac
[77]	FHB spread	3B	3B–1	3BS	Xgwm533	35326525			wsnp_Ex_c5378_9505533	488187781
[77]	FHB incidence, FHB spread, kernel infection	3B	3B–1	3BS	Xgwm533	35326525
[77]	FHB severity, DON content	3B	3B–1	3B	Xgwm533	35326525	Xgwm493
[77]	FHB spread	3B	3B–1	3BS	Xgwm533	35326525	Xbarc147
[77]	FHB spread ，DON content	3B	3B–1	3BS	Xgwm533	35326525
[14]	INC/SEV	3B	FHB-3B	3B	BS00022961_51	50793845
[59]	FDK	3B	Qfhb-3B.1	3B	3B_51321489	51321489
[99]	II	3B	FHB-3B.32	3B	WPT-6239 (WPT-1191)	52129707	WPT-8592 (IWB61987)	54755710
[77]	FHB index, incidence, severity	3B	3B–2	3B	wPt-6239	52129707	wPt-8592	54755710
[77]	FHB severity, DON content	3B	QFHB-3B.15	3B	Xgwm566	77721438	Xwmc231	68907776
[77]	FHB spread	3B	3B–2	3Bsc	Xgwm566	77721438	Xwmc307	430139728
[77]	FHB severity	3B	3B–2	3BSc	Xgwm566	77721438
[77]	FHB severity, incidence, FDK	3B	3B–2	3BSc	Xgwm566	77721438
[115]	II	3B	FHB-3B.33	3B	GWM566	77721464	GWM285	273054081
[108]	II	3B	FHB-3B.34	3B	GWM264 (IWA4412)	79128842	WMC827 (IWB73083)	585606294
[50]	II	3B	FHB-3B.35	3B	IWA2662	95150976	IWA2329	465931216
[77]	FHB spread	3B	3B–2	3BSc	wPt-4209	106418916	wPt-7142	515147350
[112]	FHB	3B	FHB-3B	3B	AX-111764570	120960387	IACX5725	206195428
[55]	FHB	3B	QFhb-3B.2	3B	BS00090227_51	133818996	wsnp_Ex_c40250_47352047	74283012
[50]	II	3B	FHB-3B.36	3B	IWA1863	136484754	WMC307	430139728
[50]	III	3B	FHB-3B.37	3B	IWA1863	136484754	WMC307	430139728
[100]	INC/IND/SEV	3B	FHB-3B.3	3B	IAAV51	140686963
[100]	INC/IND/SEV	3B	FHB-3B.4	3B	wsnp_JD_c7325_8422075	140688748
[100]	INC/IND/SEV	3B	FHB-3B.5	3B	Tdurum_contig45431_607	140688818
[142]	FHB	3B	QNds/Rdi-3BS-6183	3BS	TraesCS3B02G203000LC	142281681
[107]	FDK1	3B	FHB-3B	3B	IACX971	145313371	Kukri_c35146_2094	151226344
[14]	IND	3B	FHB-3B	3B	Kukri_c35146_2094	151226394
[59]	FDK	3B	Qfhb-3B.2	3B	3B_212432145	212432145
[14]	INC	3B	FHB-3B	3B	RAC875_c32832_411	222247564
[100]	INC/IND/SEV	3B	FHB-3B.6	3B	Kukri_c2074_739	232564805
[140]	II	3B	FHB-3B.38	3B	WMC625	245358695	WMC787	683107885
[77]	FHB severity, spread	3B	3B–2	3BSc	Xwmc615	248014793	Xgwm285	273054081
[66]	II	3B	FHB-3B.39	3B	WMC615	248014823	IWA1266	132906450
[152]	II, III	3B	sMQTL-3B-3	3B	IWA5814	257841257	WMC615	254951769
[68]	II	3B	FHB-3B.40	3B	GWM285	273054081	GWM77	214816543
[149]	II	3B	FHB-3B.41	3B	GWM285	273054081	GWM376	389518203
[77]	FHB spread	3B	3B–2	3B	Xgwm285	273054081	Xe41m47.1
[77]	FHB severity	3B	3B–2	3B	Xwmc623	291785255	Xwmc231	68907822
[5]	FHB	3B	Qfhb.spa-3B.1	3B	wPt-744251	308120612
[107]	SEV I	3B	FHB-3B	3B	Excalibur_c9001_569	353470081	RAC875_c195_499/4B	285579922
[59]	FDK	3B	Qfhb-3B.3	3B	3B_378832973	378832973
[77]	FHB index, FDK, DON content	3B	3B–2	3BL	BobWhite_c24364_73	386103822	wsnp_Ku_c31407_41142340	708953522
[137]	II	3B	FHB-3B.43	3B	GWM376	389518203	BARC164	586521851
[108]	II	3B	FHB-3B.42	3B	GWM376	389518203	WMC787 (IWB7501)	651738262
[77]	FHB spread, FHB severity, DON content	3B	3B–2	3BSc	Xgwm376	389518203
[15]	II	3B	FHB-3B.44	3B	WMC777 (WPT-2091)	411292113	IWA6086	486379255
[90]	FHB	3B	Q-3BS.3	3BS	Kukri_c40909_784	415930143
[148]	II	3B	FHB-3B.45	3B	WMC307	430139728	GWM566	77721464
[104]	FHB resistance	3B	QFhb.dms-3B.2	3B	wsnp_Ex_c26128_35374652	453993436
[138]	FHB	3B	SLUfhbchr3B.4	3B	wsnp_Ex_c34975_43204180	457976029	Kukri_c18009_398	462099472
[11]	II	3B	FHB-3B.46	3B	WPT-10323 (IWA3504)	457976129	WPT-7688 (WPT-1171)	703993208
[21]	Natural infection (NI)	3B	QFhbn-hnau.3B.2	3B	AX-109300211	472113063	AX-111221059	495812472
[45]	II	3B	FHB-3B.48	3B	CFA2134	505045149	GWM566	77721464
[89]	II	3B	FHB-3B.47	3B	CFA2134	505045149	GWM131	604774107
[77]	FHB severity	3B	3B–2	3BL	Xcfa2134b/3A	509536862	Xgwm131/1B	459162452
[35]	II	3B	FHB-3B.49	3B	IWA6297	544110747	IWB74795	671998604
[92]	II	3B	FHB-3B.50	3B	IWB57595	574699814	IWA4267	579889238	Kukri_c51091_323	8811413
[40]	SEV/NSF/VRI	3B	FHB-3B	3B	Excalibur_c62826_254	578282398
[40]	SEV_/SEV_NSF	3B	FHB-3B	3B	RAC875_rep_c109105_57	578808582
[40]	SEV_NSF	3B	FHB-3B	3B	RAC875_rep_c115516_134	578813001
[40]	INC/VRI	3B	FHB-3B	3B	Excalibur_c15332_453	578813912
[152]	II, III	3B	sMQTL-3B-4	3B	IWB29033	580033611	IWB36652	573470322
[40]	INC_	3B	FHB-3B	3B	wsnp_RFL_Contig383_4163148	581964882
[40]	SEV/NSF/VRI	3B	FHB-3B	3B	Tdurum_contig4913_705	585607586
[77]	FDK	3B	3B–2	3B	wPt-5310/6A	589324433	wPt-7024	577107054
[104]	FHB resistance	3B	QFhb.dms-3B.3	3B	RAC875_c20275_1619	596393551
[104]	FHB resistance	3B	QFhb.dms-3B.3	3B	Excalibur_rep_c106935_390	596461662
[104]	FHB resistance	3B	QFhb.dms-3B.3	3B	BS00087278_51	596769561
[104]	FHB resistance	3B	QFhb.dms-3B.3	3B	wsnp_Ex_c5418_9575485	601828996
[104]	FHB resistance	3B	QFhb.dms-3B.3	3B	wsnp_RFL_Contig2073_1317762	601829146
[104]	FHB resistance	3B	QFhb.dms-3B.3	3B	GENE-1802_588	603596863
[104]	FHB resistance	3B	QFhb.dms-3B.3	3B	wsnp_Ex_rep_c70809_69689636	606541760
[104]	FHB resistance	3B	QFhb.dms-3B.3	3B	wsnp_Ex_rep_c70809_69690102	606543347
[104]	FHB resistance	3B	QFhb.dms-3B.3	3B	BobWhite_c1093_494	606543430
[104]	FHB resistance	3B	QFhb.dms-3B.4	3B	Kukri_c26260_746	661706987
[14]	IND	3B	FHB-3B	3B	RAC875_c16281_195	661827688
[47]	FHB	3B	QFhb.Y5.3B	3B	AX-109325865	669713773	AX-111563863	729000138
[104]	FHB resistance	3B	QFhb.dms-3B.5	3B	wsnp_Ex_c21418_30554998	684826108
[42]	II	3B	FHB-3B.51	3B	(IWB8984) BS00063034_51	685637669	(IWB8515) WKC31407_41142340	682905538
[40]	SEV_GH	3B	FHB-3B	3B	Ex_c25520_449	705701614
[77]	FHB spread	3B	3B–2	3BSc	Xbarc344	710439286
[155]	II	3B	FHB-3B.52	3B	BARC344	710439333	BARC164	586521851
[38]	Don	3B	QDon.jic-3B	3B	AX-94684556	719085213
[40]	DON/FDK	3B	FHB-3B	3B	Tdurum_contig43498_519	741303939
[59]	DON	3B	Qfhb-3B.4	3B	3B_741517608	741517608
[40]	DON_MR	3B	FHB-3B	3B	wsnp_RFL_Contig2569_2199100	741861450
[93]	II	3B	FHB-3B.53	3B	WPT-0384 (IWB27363)	747801193	BARC229 (IWB30796)	734430792
[59]	DON	3B	Qfhb-3B.5	3B	3B_749054930	749054930
[106]	FDK2017	3B	FHB-3B	3B	Tdurum_contig51386_128	750138040
[27]	DON	3B	QDon.lrdc-3B.1	3B	Kukri_c13345_481	753508932
[14]	SEV/IND	3B	FHB-3B	3B	GENE-1785_626	760136661
[141]	FDK	3B	FHB-3B	3B	S3B_768314878	768314878
[106]	FHBSEV2019	3B	FHB-3B	3B	GENE-0293_346	769345579
[27]	DON	3B	QDon.lrdc-3B.2	3B	Excalibur_rep_c97324_623	771943609
[141]	DIS	3B	FHB-3B	3B	S3B_773516625	773516625
[26]	II	3B	FHB-3B.54	3B	(IWA3454) RAC875_C7158_687-BS00074688_51	779535727	(IWA7938)WSNP_EX_C33879_42293206	796546269
[122]	FHB	3B	Qfhb.yzu.3B.1	3B	AX-111069466	779966343	AX-111565289	780809297
[14]	IND	3B	FHB-3B	3B	IAAV1677	782664445
[59]	SEV	3B	Qfhb-3B.6	3B	3B_783125543	783125543
[36]	SEV/DON	3B	QFhb-3BL	3B	S3B_790522562	790522562	S3B_789661730	789661730
[40]	SEV_GH	3B	FHB-3B	3B	BobWhite_c6462_373	793127669
[40]	SEV_GH	3B	FHB-3B	3B	BobWhite_c15763_205	794868020
[14]	BDN16	3B	FHB-3B	3B	BS00048659_51	800933606
[14]	IND	3B	FHB-3B	3B	Excalibur_c63859_401	812337770
[159]	FHB resistance	3B	QFhb.caas-3BL	3B	AX-110917097	813222515	AX-110429468	815380941
[104]	FHB resistance	3B	QFhb.dms-3B.6	3B	RAC875_c39339_400	817273014
[8]	II	3B	FHB-3B.55	3B	IWB38792	825953785	IWB4533	829273951
[8]	FHB spread	3B	3B–3	3BL	Xgwm247	826233694
[104]	FHB resistance	3B	QFhb.dms-3B.6	3B	TA003210-1094	835992920
[77]	FHB spread	3B	3B–1	3BS	Xsrst.3B1			7137124
[77]	FHB severity	3B	3B–1	3BS	Xs25m12_f7h6		Xbarc147	7137124
[145]	DON/SEV/FDK	3B	FHB-3BS	3BS	NA		wsnp_Ex_rep_c67625_66279491	8340567
[31]	NDX,HD	3B	Qfhb.ndsu-3B2	3B	WPt9357-WSP8058
[77]	FHB spread	3B	3B–1	3BS	AFLPmarker
[77]	FHB spread	3B	3B–1	3BS	Xsts3B.80		Xsts3B.66
[77]	FHB spread	3B	3B–1	3BS	Xsts3B.189		Xsts3B.206
[77]	FHB spread	3B	3B–1	3BS	Xsts3B.80		Xsts3B.142
[69]	FHB spread	3B	3B–1	3BS	Xsts3B		138
[77]	FHB severity	3B	3B–1	3BS	Xwmc808
[77]	FHB incidence, kernel infection	3B	3B–2	3BC	Xwmc612
[77]	FHB spread	3B	3B–2	3B	GBS1778		GBS3048
[77]	FHB severity	3B	3B–2	3B	Xbarc139
[77]	FHB severity	3B	–	3B	Xe35m59.107		Xe38m52.441
[111]	FHB	3D	gFHB-3D	3D	Excalibur_c9485_707	775433	Excalibur_c60530_113	9738833
[107]	FI II	3D	FHB-3D	3D	AX-94637066	1745074	TA020105-1083
[138]	FHB	3D	SLUfhbchr3D.5a	3D	RFL_Contig4591_1759	2141392	RAC875_rep_c115090_51	2624915
[112]	FHB	3D	FHB-3D	3D	Excalibur_c18826_452	2597023	AX-109337862	92375516
[104]	FHB resistance	3D	QFhb.dms-3D.1	3D	wsnp_Ex_rep_c67702_66370241	3120427
[77]	DON content	3D	3D–1	3DS	snp-3D-5657772	5657772	snp-3D-27244923	27244923
[104]	FHB resistance	3D	QFhb.dms-3D.1	3D	GENE-2085_187	6342389
[104]	FHB resistance	3D	QFhb.dms-3D.1	3D	Excalibur_c31930_701	6413099
[77]	FHB severity	3D	3D–1	3DS	Xbcd907c	6753633	Xgwm161	7094739
[104]	FHB resistance	3D	QFhb.dms-3D.1	3D	Excalibur_c30565_92	6860754
[89]	II	3D	FHB-3D.1	3D	GWM161	7094770	BCD907 (IWB6287)	6753633
[104]	FHB resistance	3D	QFhb.dms-3D.1	3D	D_F5XZDLF02HX2DL_204	7120322
[104]	FHB resistance	3D	QFhb.dms-3D.1	3D	D_GDRF1KQ02FMFSH_337	7180309
[14]	INC/IND	3D	FHB-3D	3D	Excalibur_rep_c109599_89	7222087
[104]	FHB resistance	3D	QFhb.dms-3D.1	3D	Excalibur_c1084_229	7608580
[104]	FHB resistance	3D	QFhb.dms-3D.1	3D	RAC875_c30632_793	7918170
[104]	FHB resistance	3D	QFhb.dms-3D.1	3D	GENE-1579_18	11718998
[45]	II	3D	FHB-3D.2	3D	IWB57867	28332251	WPT-6262	456927323
[45]	II	3D	FHB-3D.3	3D	WPT-740820	32393721	WPT-6262	456927323
[126]	II	3D	FHB-3D.4	3D	3D_2243287	42679368	1269864	353214700
[109]	II	3D	FHB-3D.5	3D	IWB65303	48424490	GPW333	132646116
[77]	FHB spread	3D	3D–2	3DS	Xgwm341	109554324	Xgdm8	357102246
[152]	II, III	3D	sMQTL-3D-1	3D	IWB16311	109554355	CFD4	48365061
[14]	IND	3D	FHB-3D	3D	wsnp_Ex_rep_c78526_74641162	159425959
[11]	II	3D	FHB-3D.6	3D	WPT-741038 (IWB1687)	208831206	WPT-4544	301415701
[77]	FHB incidence	3D	3D–2	3DS	wPt-5390	244980392
[57]	II	3D	FHB-3D.7	3D	IWB17892	289106924	IWB57558	550662016
[104]	FHB resistance	3D	QFhb.dms-3D.2	3D	IACX9430	362494047
[106]	FDK2019	3D	FHB-3D	3D	BobWhite_c36455_205	477639282
[59]	DON	3D	Qfhb-3D.1	3D	3D_498442075	498442075
[14]	INC/IND	3D	FHB-3D	3D	RAC875_c947_383	507490593
[59]	DON	3D	Qfhb-3D.2	3D	3D_521400798	521400798
[67]	II	3D	FHB-3D.8	3D	GWM383	532191681	GWM664	512971491
[152]	II, III	3D	sMQTL-3D-2	3D	WMC656	532191681	WPT-1440	514917886
[128]	FHB	3D	QFhb.hbaas -3DL	3DL	AX-94528475	536029007	AX-111760688	566145877
[42]	III	3D	FHB-3D.9	3D	IWB19217	552950372	WPT-9389	592533380
[127]	DON content	3D	FHB-3D	3D	1218288-A/G	571054888
[72]	II	3D	FHB-3D.10	3D	BARC323	589727539	CFD9	590578794
[107]	FI I	3D	FHB-3D	3D	D_GDS7LZN02IJRXZ_309	594069856	CAP12_c2615_128	578414326
[77]	FHB severity	3D	3D–3	3D	Xbarc71	600173977
[137]	II	3D	FHB-3D.11	3D	BARC71	600173999	WPT-1440	564397092
[104]	FHB resistance	3D	QFhb.dms-3D.3	3D	Excalibur_c61014_55	601527049
[138]	FHB	3D	SLUfhbchr3D.5b	3D	JD_c7714_954	604400089
[90]	FHB	3D	Q-3DL	3DL	wsnp_Ex_c14027_21925404	604671835
[134]	III	3D	FHB-3D.12	3D	WPT-0524 (WPT-2923)	605639096	WPT-3815 (WPT-1516)	4356517
[152]	II, III	3D	sMQTL-3D-3	3D	WMC552	608154669	WPT-0485	581880211
[14]	INC	3D	FHB-3D	3D	wsnp_Ex_c13629_21411429	609166718
[107]	FI I	3D	FHB-3D	3D	BS00033229_51	610994698	D_contig00455_358	608416908
[77]	DON content	3D	3D–3	3DL	TA003804-0980	697741164	Xgwm3
[77]	DON content	3D	3D–1	3D	wPt-0524	750342249	wPt-3815
[139]	FHB	3D	QFhb-3DL	3DL	AX-108746383	585.6Mb	AX-111126228	589.2Mb
[77]	FHB severity, FDK	3D	3D–2	3D	Xs12m19_5		Xgwm341	109554324
[77]	FHB severity	3D	3D–2	3DL	Xe33m57.457		Xgwm645	497798955
[77]	FHB spread	3D	3D–3	3DL	XpCATmTGCG.188		Xgwm114	603459569
[77]	FHB spread	4A	–	4A	1235993	1235993			BS00043286_51	7404898
[77]	FHB incidence	4A	–	4A	Tdurum_contig41185_259	4541598	Tdurum_contig12696_528	5664922
[77]	FHB severity	4A	–	4AL	4541598	4541598
[145]	DA	4A	FHB-4AS	4AS	RAC875_c16277_737	6932774	BS00065863_51	12208846
[104]	FHB resistance	4A	QFhb.dms-4A.1	4A	Ex_c864_653	7110506			wsnp_Ex_c28429_37553452	16191571
[77]	FHB incidence	4A	4A–2	4A	IWGSC_CSS_4AL_scaff_7146617_11335	7146617
[104]	FHB resistance	4A	QFhb.dms-4A.1	4A	Tdurum_contig21233_82	7279136
[104]	FHB resistance	4A	QFhb.dms-4A.1	4A	BS00043286_51	7359059
[145]	INC/SEV	4A	FHB-4AS	4AS	BS00065863_51	12208846	Ex_c7626_444	16967588
[159]	FHB resistance	4A	QFhb.caas-4AS.2	4A	AX-110395712	12622321	AX-110002870	12849254	RAC875_c16405_84	29069758
[159]	FHB resistance	4A	QFhb.caas-4AS.1	4A	AX-94796653	12682930	AX-111597067	12946393
[40]	SEV_NSF	4A	FHB-4A	4A	Kukri_c53787_620	21212723
[104]	FHB resistance	4A	QFhb.dms-4A.1	4A	CAP12_rep_c4000_432	24587335
[145]	SEV	4A	FHB-4AS	4AS	Ex_c7227_53	27675943	wsnp_Ex_c5690_9994305	38731263
[30]	II	4A	FHB-4A.1	4A	IWA7394	27681975	IWA1900	7325025
[104]	FHB resistance	4A	QFhb.dms-4A.1	4A	Tdurum_contig11919_360	29088835
[59]	DON	4A	Qfhb-4A.1	4A	4A_39713449	39713449
[102]	IND	4A	QFind-4A	4A	Tdurum_contig42087_1916	277890120
[77]	FHB incidence	4A	4A–1	4AS	Xgwm165	412716441	Xgwm601	340790151
[104]	FHB resistance	4A	QFhb.dms-4A.2	4A	Kukri_c34097_494	434405954
[77]	FHB spread	4A	4A–2	4A	Kukri_c29142_473	539907418	RAC875_c30110_156	655436111
[55]	FHB	4A	QFhb-4A	4A	IAAV125	541340785	BS00109722_51	544617103
[59]	SEV	4A	Qfhb-4A.2	4A	4A_562577189	562577189
[77]	FHB spread	4A	4A–1	4AL	wsnp_BE637808A_Ta_2_1	567668361	BS00041735_51/594283647-/Kukri_c2706_1424	597693565
[86]	DON	4A	FHB-4A	4A	AX-95125918	575031222
[81]	II	4A	FHB-4A.2	4A	GWM610	580661873	(IWA6501) WSNP_KU_C13640_21686670	581940689
[5]	FHB	4A	Qfhb.spa-4A	4A	BobWhite_c4089_73	583968986
[14]	IND	4A	FHB-4A	4A	wsnp_Ex_c39021_46412977	584273746
[152]	II, III	4A	sMQTL-4A-1	4A	IWB53273	585444538	IWB68644	583955382
[30]	II	4A	FHB-4A.3	4A	IWA5349	589591246	IWA4867	562407344
[40]	SEV_NSF	4A	FHB-4A	4A	JG_c1844_303	589591863
[135]	II	4A	FHB-4A.4	4A	(IWA2606) WSNP_EX_C21383_30513824	591700583	(IWB65970) TA005380-0966	596836074
[14]	IND/SEV	4A	FHB-4A	4A	wsnp_Ex_c48449_53350799	594217058
[75]	II	4A	FHB-4A.5	4A	WMC617	595045767	WMC468	617000522
[33]	FDK	4A	Q4A.1	4A	4A_605557514	605557514
[152]	II, III	4A	sMQTL-4A-2	4A	IWB4910	605664329	IWA7118	594218393
[14]	IND	4A	FHB-4A	4A	wsnp_Ex_c12812_20324622	605731006
[77]	FDK, DON content	4A	4A–1	4A	Xbarc170	607887516	IWA4480	41952445
[91]	III	4A	FHB-4A.6	4A	BARC170	607887516	IWA2900	544891146
[92]	II	4A	FHB-4A.7	4A	IWA2106	609805169	IWB26481	665504435
[40]	DON_	4A	FHB-4A	4A	wsnp_Ex_c19207_28125072	611580937
[124]	II	4A	FHB-4A.8	4A	GWM937 (GWM894)	613766569	GWM610	580661873
[40]	INC_MR	4A	FHB-4A	4A	RAC875_c34231_342	616313143
[32]	FHB severity	4A	FHB-4A	4A	AX-94503294	617234644	AX-94767736	632863965
[77]	FHB incidence	4A	4A–2	4A	Xwmc501.2	619957833	Xwmc161	625368128
[122]	FHB	4A	Qfhb.yzu.4A.1	4AL	AX-111479307	621784469
[46]	FHB	4A	QFhb-4A.1	4A	BS00011469_51	621848219
[46]	FHB	4A	QFhb-4A.2	4A	Excalibur_c22724_85	622201087
[46]	FHB	4A	QFhb-4A.3	4A	Kukri_c24695_273	622202068			CAP11_c18_238	684269247
[46]	FHB	4A	QFhb-4A.4	4A	Kukri_c1073_91	622236986
[46]	FHB	4A	QFhb-4A.5	4A	Excalibur_c687_961	622237137
[46]	FHB	4A	QFhb-4A.6	4A	Excalibur_c687_907	622237191
[46]	FHB	4A	QFhb-4A.7	4A	Excalibur_c687_886	622237212
[146]	II	4A	FHB-4A.9	4A	KUKRI_C29142_473 (IWB43658)	626340023	(IWB56429) RAC875_C30110_156	655436061
[104]	FHB resistance	4A	QFhb.dms-4A.3	4A	Kukri_c32253_407	627264866			Ex_c7227_53	27675943
[104]	FHB resistance	4A	QFhb.dms-4A.3	4A	wsnp_Ex_c28728_37832012	634183293
[104]	FHB resistance	4A	QFhb.dms-4A.3	4A	BobWhite_c9138_101	634185740			TA006348-0950	649897006
[145]	DA	4A	FHB-4AL	4AL	BS00039147_51	641402860	RAC875_c35819_165	649809076
[81]	II	4A	FHB-4A.10	4A	BARC246	646783699	WMC262	691143494
[152]	II	4A	sMQTL-4A-4	4A	WPT-2542	656777488	IWB41761	646968309
[43]	II	4A	FHB-4A.11	4A	(IWB8697) BS00056624_51	659014450	RAC875_C35979_263 (IWB57145)	676421316	RAC875_c35819_165	649809076
[100]	INC/IND/SEV	4A	FHB-4A.1	4A	Tdurum_contig19920_463	659014917			Excalibur_c57078_255	671933913
[133]	II	4A	FHB-4A.12	4A	WMC718	661651983	WMC262	691143494	BobWhite_c7217_317	684269636
[145]	IND	4A	FHB-4AS	4AS	Kukri_rep_c111543_206	663802604	wsnp_Ex_c54453_57331510	37045855	Excalibur_c4370_1221	665504155
[126]	II	4A	FHB-4A.13	4A	1126538 (IWA5968)	666190087	1125318 (IWB11891)	662816839	BobWhite_c7217_317	684269636
[145]	FDK	4A	FHB-4AL	4AL	Excalibur_c57078_255	671933913	Tdurum_contig65718_209	648893451
[82]	DI	4A	QFHB-4A	4A	wPt-800509	673072944	wPt-2780/7A	18126351
[1]	II	4A	FHB-4A.14	4A	WPT-800509 (IWB51902)	673072944	WPT-2780 (WPT-7168)	716137490
[77]	FHB severity	4A	4A–2	4A	wPt-800509	673072944	wPt-2780		IAAV3960	700422279
[152]	II, III	4A	sMQTL-4A-3	4A	IWB44902	675923619	IWB10035	673716634	Kukri_c46302_194	544225551
[145]	DA	4A	FHB-4AL	4AL	CAP11_c18_238	684269247	BobWhite_c17731_56	689849845
[145]	DA/DON	4A	FHB-4AL	4AL	BobWhite_c7217_317	684269636	TA006348-0950	649897006
[145]	DA	4A	FHB-4AL	4AL	Excalibur_c4325_1150	684616549	Excalibur_c53864_331	673446782
[145]	DON/FDK	4A	FHB-4AL	4AL	Kukri_c96159_197	684966979	RAC875_c35819_165	649809076
[145]	DON	4A	FHB-4AL	4AL	Kukri_c96159_197	684966979	Excalibur_c4370_1221	665504155
[27]	DTA	4A	QDta.lrdc-4A.2	4A	Excalibur_c4325_1440	686650643
[11]	II	4A	FHB-4A.15	4A	WPT-2345 (WPT-3655)	687561577	WPT-4828 (WPT-0601)	743183550
[77]	FHB severity	4A	4A–2	4AL	wPt-2345	687561577	wPt-4828	743183550
[27]	DI/VRI	4A	QFhi.lrdc-4A	4A	BobWhite_c10610_1096	688409042
[145]	DON	4A	FHB-4AL	4AL	CAP12_c2972_140	692962389	Excalibur_c77192_78	705517660
[145]	FDK	4A	FHB-4AL	4AL	Excalibur_c22896_149	696004844	Ex_c1246_1162	708567733
[104]	FHB resistance	4A	QFhb.dms-4A.4	4A	BS00022442_51	703726263
[89]	II	4A	FHB-4A.16	4A	CDO545	705504155	GWM160	719260469
[77]	FHB severity	4A	4A–2	4AL	Xcdo545	705504155	Xgwm160	719304956
[92]	II	4A	FHB-4A.17	4A	IWB12132	707040342	IWA4859	742554448
[45]	II	4A	FHB-4A.18	4A	IWB4819	708688927	IWB19550	729147711
[14]	IND/SEV	4A	FHB-4A	4A	Kukri_c48194_641	710744470
[116]	FHB	4A	Qfhb.haust-4A	4A	AX-95202921	712734965	AX-109422752/7A	20604014
[106]	FDK2019	4A	FHB-4A	4A	Tdurum_contig10482_110	713522996
[45]	II	4A	FHB-4A.19	4A	IWA6690	713523135	IWB74482	726979045
[116]	FHB	4A	Qfhb.haust-4A.1	4A	AX-94566157	714848830	AX-86179789	717972005
[36]	INC	4A	QFhb-4AL	4A	S4A_715809044	715809044			RAC875_c3810_837	569952151
[104]	FHB resistance	4A	QFhb.dms-4A.4	4A	Jagger_c504_109	718547031			RFL_Contig3621_947	742335547
[152]	II, III	4A	sMQTL-4A-5	4A	IWB73329	719058910	WPT-3150	712863689
[72]	II	4A	FHB-4A.20	4A	GWM160	719260469	WPT-5172 (WPT-2151)	743182801
[112]	FHB	4A	FHB-4A	4A	AX-111132886	723385268
[33]	DON	4A	Q4A.2	4A	4A_728086043	728086043
[100]	INC/IND/SEV	4A	FHB-4A.2	4A	Tdurum_contig10654_704	732512147
[98]	II	4A	FHB-4A.21	4A	WMC776	732611623	WPT-672107 (WPT-742056)	744230421
[147]	II	4A	FHB-4A.22	4A	WMC219	734103712	BARC78	723840405
[77]	FHB spread	4A	4A–2	4AL	Xwmc219	734103712	Xbarc78	723840405
[100]	INC/IND/SEV	4A	FHB-4A.3	4A	Tdurum_contig42638_383	737382646
[152]	II, III	4A	sMQTL-4A-6	4A	IWB74281	737412544	IWA7364	728089324
[86]	DON	4A	FHB-4A	4A	AX-94750815	737584914
[145]	HT	4A	FHB-4AL	4AL	Tdurum_contig49559_2160	738886542	RFL_Contig3621_947	742335547
[145]	HT	4A	FHB-4AL	4AL	Tdurum_contig49559_2160	738886542	gpw3011
[104]	FHB resistance	4A	QFhb.dms-4A.5	4A	Tdurum_contig62744_393	753067552
[62]	FHB	4A	QFhb-4AL	4A	GBS6674	654.5Mb	GBS3690	738.7Mb
[139]	FHB	4A	QFhb-4AL	4AL	AX-108903864	739.8Mb	AX-111217628
[77]	FHB severity, index, DON content	4A	4A–2	4AL	Ex_c11968_204		RAC875_c35979_263	676421366
[31]	INC,SEV,NDX,HD	4A	Qfhb.ndsu-4A2	4A	RPt8568-WSP49
[77]	FHB severity, FDK	4A	4A–2	4A	Xwg232
[90]	FHB	4B	Q-4BS.1	4BS	wsnp_Ku_c12399_20037334	1255552
[82]	DI	4B	QFHB-4B	4B	wPt-5334	1687859	wPt-4243	656903889
[100]	INC/IND/SEV	4B	FHB-4B.2	4B	tplb0025f09_1052	4851295
[40]	SEV_	4B	FHB-4B	4B	Tdurum_contig42083_890	4851957
[145]	SEV/IND	4B	FHB-4BS	4BS	Tdurum_contig5427_314	4852567	RAC875_rep_c106667_302	10590826	Kukri_c8386_767	52072792
[1]	III	4B	FHB-4B.1	4B	(IWB22427) WPT-732448	6149405	(WMC8) WPT-6869	7505036
[145]	INC/SEV	4B	FHB-4BS	4BS	Tdurum_contig49608_1185	7043823	BS00037094_51	12893599	RAC875_rep_c106667_302	10590826
[145]	INC/DON	4B	FHB-4BS	4BS	RAC875_rep_c106667_302	10590826	RAC875_c10850_316	13977224	Tdurum_contig52569_829	691436302
[90]	FHB	4B	Q-4BS.4	4BS	Excalibur_c18318_701	12528824
[145]	FDK	4B	FHB-4BS	4BS	BS00037094_51	12893599	Kukri_c34633_69	21377861	RAC875_c10850_316	13977224
[145]	INC/SEV/FDK/IND	4B	FHB-4BS	4BS	tplb0045c06_1675	13052772	wsnp_Ku_c8075_13785546	20746225	RAC875_c10850_316	13977224
[90]	FHB	4B	Q-4BS.2	4BS	tplb0045c06_1675	13052772
[145]	FDK	4B	FHB-4BS	4BS	Tdurum_contig47622_234	13411331	Kukri_c34633_69	21377861	wsnp_Ku_c8075_13785546	20746225
[145]	IND/SEV	4B	FHB-4BS	4BS	Tdurum_contig31139_79	13976640	Excalibur_rep_c68588_1196	21377923	RFL_Contig4881_137	17091698
[5]	FHB	4B	Qfhb.spa-4B	4B	Xwmc617	15769693
[12]	II	4B	FHB-4B.2	4B	IWB44459	16693442	IWB73588	54742193
[145]	FDK/FDK	4B	FHB-4BS	4BS	Kukri_c49506_396	17044001	Rht1B	32721913	Excalibur_rep_c68588_1196	21377923
[12]	II	4B	FHB-4B.3	4B	IWA7311	20746125	IWA8263	62970132
[59]	INC	4B	Qfhb-4B.1	4B	4B_21368968	21368968
[145]	SEV/DON/FDK	4B	FHB-4BS	4BS	Kukri_c34633_69	21377861	Tdurum_contig63670_287	36644888	Tdurum_contig64772_417	26491482
[145]	INC/FDK/HT/DON	4B	FHB-4BS	4BS	Excalibur_rep_c68588_1196	21377923	BS00021984_51	35520822	Rht1B	32721913
[145]	INC	4B	FHB-4BS	4BS	wmc710	22259805	Tdurum_contig63670_287	36644888	Tdurum_contig64772_417	26491482
[133]	II	4B	FHB-4B.5	4B	WMC710	22259805	WMC89	98733035
[30]	II	4B	FHB-4B.4	4B	WMC710	22259805	IWA2313 (IWA8564)	179738095
[60]	II	4B	FHB-4B.6	4B	IWB11201	24554733	GWM513	442593457
[159]	FHB resistance	4B	QFhb.caas-4BS	4B	AX-111068079	25349694	Rht-B1_SNP	32721913
[145]	INC/IND/DON/INC/HT/FDK	4B	FHB-4BS	4BS	Tdurum_contig64772_417	26491482	RAC875_c25710_297	420206487	BS00021984_51	35520822
[95]	II	4B	FHB-4B.7	4B	IWB73001	26491532	IWB12856	46621251
[40]	INC_NSF	4B	FHB-4B	4B	wsnp_BE442666B_Ta_2_2	27396823
[95]	II	4B	FHB-4B.8	4B	IWB69587	27797688	IWB56078	32250770
[95]	II	4B	FHB-4B.9	4B	IWB23253	28415681	IWB25737	38283932
[40]	SEV_NSF	4B	FHB-4B	4B	wsnp_BF482960B_Ta_1_4	28954488
[5]	FHB	4B	Qfhb.spa-4B	4B	wsnp_BF482960B_Ta_1_4	28954488
[40]	SEV_NSF	4B	FHB-4B	4B	Ex_c101685_711	28959935
[152]	II, III	4B	sMQTL-4B-1	4B	IWB58052	30862689	IWB51614	28735704
[42]	II	4B	FHB-4B.10	4B	RHT-B1	30862689	(IWB6839) BS00021984_51	35520772
[72]	II	4B	FHB-4B.11	4B	RHT-B1	30862689	GWM368	59605156
[77]	FHB severity	4B	4B–1	4B	Rht-B1	30862689
[27]	DON	4B	QDon.lrdc-4B	4B	Ex_c101685_705	31725418
[40]	DON/FDK	4B	FHB-4B	4B	RAC875_c27536_611	32250820			BS00021984_51	35520822
[145]	DON	4B	FHB-4BS	4BS	Rht1B	32721913	RAC875_c75075_313	311352153
[77]	FHB severity	4B	4B–1	4BS	Rht-B1	32721913
[5]	FHB	4B	Qfhb.spa-4B	4B	BS00021984_51	35520722
[40]	DON_	4B	FHB-4B	4B	BS00021984_51	35520822
[40]	DON_	4B	FHB-4B	4B	wsnp_Ex_c17211_25859780	36644819
[40]	SEV_NSF	4B	FHB-4B	4B	BobWhite_rep_c49034_167	38028448
[40]	DON_MR	4B	FHB-4B	4B	Tdurum_contig42229_113	38280569
[141]	DIS	4B	FHB-4B	4B	S4B_40315424	40315424
[77]	FHB severity	4B	4B–1	4BL	snp-4B-44943599	44943599
[86]	DON	4B	FHB-4B	4B	AX-94957045	46621216
[125]	II	4B	FHB-4B.12	4B	WPT-1708	50451942	TPT-0602 (IWB71890)	109923598
[77]	DON content	4B	4B–1	4B	wPt-732448/UN	51922278	wPt-6869/4A	25211466
[40]	SEV_GH	4B	FHB-4B	4B	Tdurum_contig82633_313	54742143
[132]	II	4B	FHB-4B.13	4B	BARC20 (IWB8217)	54742372	BARC1096	105145886
[100]	INC/IND/SEV	4B	FHB-4B.3	4B	Kukri_c27822_55	55808101
[77]	FHB severity	4B	4B–1	4B	Xgwm368	59605106	Xgwm149
[52]	II	4B	FHB-4B.14	4B	GWM368	59605156	GWM149	544649745
[74]	II	4B	FHB-4B.15	4B	(IWB71740) GWM856	69932232	IWB11201	24554733
[77]	FHB incidence	4B	QFHB-4B.3	4B	Xbarc20	75736334	Xwmc349	640976568	Excalibur_c5398_1467	30025773
[40]	INC_NSF	4B	FHB-4B	4B	Tdurum_contig12177_1367	88845559
[152]	II, III	4B	sMQTL-4B-2	4B	BARC20	89518533	IWB72001	75736370
[1]	II	4B	FHB-4B.16	4B	WPT-5334	101687936	WPT-4243 (IWB51353)	656903889
[77]	FHB severity	4B	4B–1	4B	wPt-5334	101687936	wPt-4243
[99]	II	4B	FHB-4B.17	4B	TPT-5342 (WPT-0915)	102465934	WPT-2273	514218724
[77]	FHB spread,wilted tips	4B	4B–1	4BL	Xbarc1096	105145855	Xgwm495	482820449
[77]	FHB spread	4B	4B–1	4BL	Xbarc1096	105145855
[145]	DA	4B	FHB-4B	4B	Kukri_c5860_1393	108223443	wsnp_Ex_c13684_21479024	670438532
[104]	FHB resistance	4B	QFhb.dms-4B.1	4B	RAC875_c28962_1393	144122749
[40]	INC_	4B	FHB-4B	4B	Tdurum_contig14562_607	181697948			Tdurum_contig94032_1688	389467795
[77]	FHB severity, DON content	4B	QFHB-4B.2	4B	Xwmc245/2D	186776614	Xgwm608	590240825
[77]	FHB severity, DON content	4B	QFHB-4B.1	4B	Xwmc238	236742860	Xgwm149	544649712
[77]	FHB severity	4B	4B–1	4BS	Xwmc238	236742860
[115]	II	4B	FHB-4B.18	4B	WMC238	236742906	GWM107	85138760
[100]	INC/IND/SEV	4B	FHB-4B.4	4B	Kukri_c66171_54	274678138
[5]	FHB	4B	Qfhb.spa-4B	4B	Excalibur_c29141_864	281734952
[5]	FHB	4B	Qfhb.spa-4B	4B	wPt-744434.2	297069069
[5]	FHB	4B	Qfhb.spa-4B	4B	wPt-744434.1	350195761
[145]	FDK/SEV	4B	FHB-4B	4B	RAC875_c12495_1391	363305994	BS00064142_51	413192381
[104]	FHB resistance	4B	QFhb.dms-4B.2	4B	RAC875_c3205_304	382363929
[24]	II	4B	FHB-4B.19	4B	IWB11898	413851346	GWM149	544649745
[107]	FI II	4B	FHB-4B	4B	AX-94899864	422036849	AX-94465680	86464226
[77]	DON content	4B	4B–1	4B	Ex_c28329_716	427505427	BS00022809_51		Tdurum_contig28121_180	567176934
[7]	II	4B	FHB-4B.20	4B	GWM513	442593457	WMC47	644865926
[40]	VRI	4B	FHB-4B	4B	wsnp_Ex_c3119_5763762	443453638
[142]	FHB	4B	QNds/Rdi-4BL-4553	4BL	TraesCS4B02G227300	475810763	TraesCS4B02G229500	480590209
[152]	II, III	4B	sMQTL-4B-3	4B	IWB72366	479154283	IWA7805	488676151
[7]	III	4B	FHB-4B.21	4B	GWM495	482820449	GWM149	544649745
[77]	FHB severity, FDK, DON content	4B	4B–1	4B	Xgwm495	482820449	Xwmc47	644865898
[77]	FHB spread	4B	4B–1	4BL	Xgwm495	482820449
[68]	II	4B	FHB-4B.22	4B	GWM495	482820483	BARC163	608252332
[106]	DON content	4B	FHB-4B	4B	Tdurum_contig54548_1924	488676151
[45]	II	4B	FHB-4B.23	4B	IWA3874	506146445	IWA892	613376649
[84]	II	4B	FHB-4B.24	4B	GWM165	509036033	GWM538	641482307
[145]	DA	4B	FHB-4B	4B	Kukri_c94033_432	520221751	Tdurum_contig28121_180	567176934
[86]	DON	4B	FHB-4B	4B	AX-94623317	527009170
[86]	DON	4B	FHB-4B	4B	AX-94392530	527286636
[86]	DON	4B	FHB-4B	4B	AX-95652956	527956813
[14]	IND	4B	FHB-4B	4B	RAC875_c15807_669	527983063
[86]	DON	4B	FHB-4B	4B	AX-94502357	527983488
[86]	DON	4B	FHB-4B	4B	AX-94624099	530966532
[86]	DON	4B	FHB-4B	4B	AX-95123219	532441025
[86]	DON	4B	FHB-4B	4B	AX-94464472	532719058
[112]	FHB	4B	FHB-4B	4B	Excalibur_c32467_676	534735432	Ex_c9296_858	589178585
[14]	SEV	4B	FHB-4B	4B	Tdurum_contig55374_309	536919272
[130]	II	4B	FHB-4B.25	4B	GWM149	544649745	GWM192	509036092
[40]	DON/ISD	4B	FHB-4B	4B	Ra_c41921_951	558053820
[40]	DON_	4B	FHB-4B	4B	Kukri_rep_c104941_336	559855334
[124]	II	4B	FHB-4B.26	4B	GWM375	568556138	BARC25	328015198
[127]	FHB resistance	4B	FHB-4B	4B	1044062-A/G	572558191
[59]	FDK/SEV	4B	Qfhb-4B.2	4B	4B_577008759	577008759
[100]	INC/IND/SEV	4B	FHB-4B.8	4B	D_GBQ4KXB01B0XFC_371/7D	589312392
[100]	INC/IND/SEV	4B	FHB-4B.1	4B	RAC875_c78248_115	602270416
[86]	DON	4B	FHB-4B	4B	AX-95113297	609474341
[90]	FHB	4B	Q-4BS.3	4BS	RAC875_rep_c72961_977	616999234
[16]	II	4B	FHB-4B.27	4B	IWB23403	619078908	IWB73510	643651474
[142]	FHB	4B	QNds/Rdi-4BL-7422	4BL	TraesCS4B02G528400LC	623065464	STRG_4B.000172	623065187
[107]	FI II	4B	FHB-4B	4B	Kukri_c32958_390	636796309	Excalibur_c19547_1012	621330560
[152]	II	4B	sMQTL-4B-4	4B	IWB23403	637390229	IWA3279	619078908
[107]	SEV II	4B	FHB-4B	4B	wsnp_Ku_c12503_20174234	637394056	Kukri_c28022_54	636779224
[107]	SEV I	4B	FHB-4B	4B	tplb0027f12_503	638588900	BS00035426_51	637390279
[77]	FHB incidence, FDK	4B	4B–1	4B	Xwmc349	640976568	Xgwm149
[104]	FHB resistance	4B	QFhb.dms-4B.3	4B	wsnp_Ex_c30473_39386277	643919716
[141]	DIS	4B	FHB-4B	4B	S4B_647586119	647586119
[40]	DON_GH	4B	FHB-4B	4B	wsnp_Ex_c14138_22066009	648314618
[37]	II	4B	FHB-4B.28	4B	IWB53155	649471268	IWB51353	656903889
[40]	SEV_NSF	4B	FHB-4B	4B	Tdurum_contig9893_571	652001228
[40]	SEV_NSF	4B	FHB-4B	4B	Tdurum_contig9893_492	652001307
[107]	FI I	4B	FHB-4B	4B	wsnp_Ex_c4148_7494801	657295967	Kukri_rep_c71670_163	654267379
[40]	SEV_NSF	4B	FHB-4B	4B	Kukri_c26905_392	657825699
[122]	FHB	4B	Qfhb.yzu.4B.1	4BL	AX-108781390	661675837
[40]	SEV_NSF	4B	FHB-4B	4B	GENE-2673_1726	667617253
[100]	INC/IND/SEV	4B	FHB-4B.9	4B	RFL_Contig3368_209	672926638
[100]	INC/IND/SEV	4B	FHB-4B.7	4B	Ku_c2885_1286	672937034
[100]	INC/IND/SEV	4B	FHB-4B.6	4B	Ku_c2885_1277	672937093
[100]	INC/IND/SEV	4B	FHB-4B.5	4B	Ku_c2885_1189	672937181
[40]	ISD	4B	FHB-4B	4B	Ku_c3479_1035	743331223
[31]	INC,SEV,NDX,HD	4B	Qfhb.ndsu-4B2	4B	WPt732802-WPt5334		wPt-5334	104643973
[77]	FHB incidence	4D	4D–1	4D	IWGSC_CSS_4DS_scaff_2300354_4482	2300354
[45]	II	4D	FHB-4D.1	4D	IWB16299	5593734	IWB74565	9250351
[118]	II	4D	FHB-4D.2	4D	IWB49180	6024164	IWB18250	11917153
[28]	II	4D	FHB-4D.3	4D	IWB19163	6494899	WMC457	264091485
[43]	II	4D	FHB-4D.4	4D	IWB20665	6585133	D_GBB4FNX02IIIH2_126	8627100
[152]	II, III	4D	sMQTL-4D-1	4D	IWB20665	7108615	IWB29331	6585133
[84]	II	4D	FHB-4D.5	4D	RHT-D1	7108615	BARC105	36448307
[77]	FHB severity, and associated traits	4D	4D–1	4DS	Rht-D1	7108615
[77]	FHB index	4D	4D–1	4DS	Rht-D1	7108615	Xbarc105		Rht-D1_SNP	19537220
[77]	FHB severity	4D	4D–1	4DS	Rht-D1	7108615
[77]	FHB severity	4D	4D–1	4D	Rht-D1	7108615
[77]	FHB severity	4D	4D–1	4DS	Rht-D1	7108615
[92]	II	4D	FHB-4D.6	4D	IWB49801	12773259	IWB61486	25989441
[128]	FHB	4D	QFhb.hbaas -4DS	4DS	AX-111475478	15241328	AX-110565602	31398308
[159]	FHB resistance	4D	QFhb.caas-4DS	4D	AX-89703298	16926574	AX-89421921	19288920
[48]	FHB resistance	4D	QFhb.yaas-4D	4D	Rht-D1_SNP	19537220	AX-111027348	19207340
[48]	FHB resistance	4D	QFhb.yaas-4D	4D	AX-110572006/Rht-D1_SNP	19932331	AX-111071805	27148411
[30]	II	4D	FHB-4D.7	4D	IWA752	20579698	IWA161	134134674
[38]	FHB	4D	QFhb.jic-4D	4D	AX-94773648	25987137
[127]	FHB resistance	4D	FHB-4D	4D	3026949-A/G	35405745
[104]	FHB resistance	4D	QFhb.dms-4D.1	4D	Kukri_c36017_162	43963763
[81]	II	4D	FHB-4D.8	4D	WMC720	74161689	WPT-0431	126934750
[74]	II	4D	FHB-4D.9	4D	PSP3103	104744066	BARC98	256748973
[112]	FHB	4D	FHB-4D	4D	CAP8_c9110_427	121181674	Excalibur_c38704_1423	503621477
[147]	II	4D	FHB-4D.10	4D	WMC331 (IWA5766)	161258351	WMC720	74161689
[104]	FHB resistance	4D	QFhb.dms-4D.2	4D	Excalibur_c14693_724	215264602
[152]	II, III	4D	sMQTL-4D-2	4D	WPT-2379	256748973	CFD193	196641775
[72]	II	4D	FHB-4D.11	4D	BARC98	256748973	CFD71	324469001
[125]	II	4D	FHB-4D.12	4D	WPT-3058	278483287	WPT-669388	278482673
[125]	III	4D	FHB-4D.13	4D	IWB20163	301954226	IWB3336	445501030
[152]	II, III	4D	sMQTL-4D-3	4D	IWB50101	349188546	IWB38999	336661799
[24]	II	4D	FHB-4D.14	4D	IWB28812	356884698	IWB12286	455764124
[14]	IND	4D	FHB-4D	4D	IAAV9209	407116615
[104]	FHB resistance	4D	QFhb.dms-4D.3	4D	RAC875_c3165_129	417772023
[33]	DON	4D	Q4D	4D	4D_450312303	450312303
[77]	FHB spread	4D	4D–1	4DL	Xwmc331	453327676	Xwmc720	74161689
[77]	FHB incidence, kernel infection	4D	4D–1	4DL	Xwmc331	453327676
[152]	II	4D	sMQTL-4D-4	4D	IWA465	455343928	IWB7428	438257191
[104]	FHB resistance	4D	QFhb.dms-4D.4	4D	Kukri_c53509_636	460413315
[122]	FHB	4D	Qfhb.yzu.4D.1	4D	AX-111921300	469764836
[104]	FHB resistance	4D	QFhb.dms-4D.4	4D	Excalibur_c29496_799	475132522
[38]	Don	4D	QDon.jic-4D	4D	AX-94397932	489753300
[75]	II	4D	FHB-4D.15	4D	CFD84 (IWB17554)	496649455	WMC331	453327676
[77]	FHB spread	4D	4D–1	4D	Xcfd84	496649455	Xwmc331	453327676
[119]	II	4D	FHB-4D.16	4D	GWM265 (IWB17554)	499405457	GWM192	264091485
[45]	II	4D	FHB-4D.17	4D	GWM265 (IWB17554)	499405457	CFD54 (IWB56924)	503502834
[127]	DON content	4D	FHB-4D	4D	1091396-T/C	502708990
[104]	FHB resistance	4D	QFhb.dms-4D.5	4D	RAC875_c8642_231	509743050
[27]	DI	4D	QFhi.lrdc-4D	4D	BobWhite_c28101_376	515801764
[107]	FI I	4D	FHB-4D	4D	AX-94838884	606866179	AX-95126745/4A	5464991
[77]	visual rating index, DON content	4R	–	4R	IACX481	117347285	Bobwhite_c25209_235
[77]	DON content	4R	–	4R	Isotig22327		Ku_c39706_716	27795643
[107]	FI I	5A	FHB-5A	5A	wsnp_Ex_c905_1748920	335718	AX-95114232	2365364
[77]	FHB severity	5A	5A–2	5AL	1111359	1111359
[107]	FI I	5A	FHB-5A	5A	AX-94694404	1267989	wsnp_Ex_c16551_25061517	4848394
[40]	SEV_GH	5A	FHB-5A	5A	BobWhite_c4838_58	3528204
[104]	FHB resistance	5A	QFhb.dms-5A.1	5A	RAC875_c39204_91	4961403
[145]	INC	5A	FHB-5AS	5AS	TA001188-1298	7965545	BS00003696_51	9652496	IAAV2776	8909654
[35]	II	5A	FHB-5A.1	5A	IWB7371	8059408	IWA4765	19232689
[18]	DON	5A	QFdon.LSU-5A	5A	Ra_c10762_1137	8246313	BS00023008_51	8059358
[158]	FHB	5A	FHB-5AS	5AS	IWB21456	9614747
[119]	II	5A	FHB-5A.2	5A	GWM443	11314478	WPT-4131	30213051
[36]	DON	5A	QFhb-5AS	5A	S5A_18653369	18653369
[82]	DI/FDK	5A	QFHB-5A	5A	Xgwm205	22719177	Xgwm156	50158802
[1]	II	5A	FHB-5A.3	5A	GWM205	22719177	GWM304	105433775
[77]	FHB severity, FDK, DON content	5A	5A–1	5A	Xgwm205	22719177	Xgwm156
[152]	II	5A	sMQTL-5A-1	5A	IWB30698	25553059	IWB14353	19979291
[90]	FHB	5A	Q-5AS.2	5AS	BS00040933_51	28228617
[16]	II	5A	FHB-5A.4	5A	GBS3127	29781061	XBARC316	25553059	RAC875_rep_c106118_339	35631193
[77]	FHB spread	5A	5A–1	5AS	GBS3127	29781061	Xbarc316	25553059
[145]	DON/SEV/IND	5A	FHB-5AS	5AS	Kukri_c24642_426	32669175	gwm304	105433732
[18]	FDK	5A	QFfdk.LSU-5A.2	5A	BS00062907_51	33012056	Tdurum_contig11173_79	35258938	gwm304	5433732
[72]	III	5A	FHB-5A.5	5A	WMC489	35190120	WPT-8226 (WPT-1422)	488627247
[145]	DON	5A	FHB-5AS	5AS	RAC875_rep_c106118_339	35631193	RAC875_rep_c72343_341	82180076
[138]	FHB	5A	SLUfhbchr5A.6	5A	RAC875_rep_c106118_339	35631193
[104]	FHB resistance	5A	QFhb.dms-5A.2	5A	RAC875_rep_c72709_270	37887527
[104]	FHB resistance	5A	QFhb.dms-5A.2	5A	Excalibur_c32833_466	37896815
[104]	FHB resistance	5A	QFhb.dms-5A.2	5A	Tdurum_contig12926_687	41956018
[97]	II	5A	FHB-5A.6	5A	IWB38074	42103675	IWB75108	48894719
[104]	FHB resistance	5A	QFhb.dms-5A.2	5A	wsnp_Ku_c56917_60245833	43161069			Xgwm154	20998192
[77]	FHB incidence	5A	5A–1	5AS	IWA7777	46232397
[65]	II	5A	FHB-5A.7	5A	BARC186	46561958	BARC117	85268174
[77]	FHB severity, DON content	5A	QFHB-5A.2	5A	Xwmc705/2A	53759542	Xgwm304	105433732
[114]	II	5A	FHB-5A.8	5A	BARC56	70739382	GWM415	214166281
[120]	II	5A	FHB-5A.9	5A	BARC56	70739384	GWM304	105433732	Tdurum_contig81753_159	86181482
[64]	II	5A	FHB-5A.11	5A	BARC56	70739384	GWM129	205213423
[68]	II	5A	FHB-5A.10	5A	BARC56	70739384	BARC40	444924292
[145]	IND/SEV	5A	FHB-5AS	5AS	RAC875_rep_c72343_341	82180076	wsnp_Ex_c7841_13337935	331401659
[77]	FHB incidence	5A	5A–1	5A	Xbarc117	85268129	Xbarc186	46561958
[20]	II	5A	FHB-5A.13	5A	BARC117	85268174	BARC186	46561958
[152]	II, III	5A	sMQTL-5A-2	5A	IWA8202	85268174	BARC117	78154764
[130]	II	5A	FHB-5A.12	5A	BARC117	85268174	GWM415	214166281
[106]	FHBINX2017	5A	FHB-5A	5A	RAC875_c52338_1019	86661890			Xwmc705, Xgwm293	553759542
[77]	FHB spread	5A	5A–1	5A	Xgwm293	104224891	Xgwm304	105433775	BS00060841_51	74106066
[9]	II	5A	FHB-5A.14	5A	GWM293	104224891	GWM156	450158865	Kukri_c12738_882	331401509
[77]	FHB severity	5A	5A–1	5A	gwm293	104224891	Xgwm156	450158865
[77]	FHB severity	5A	QFHB-5A.5	5A	Xgwm293	104224891	Xgwm1057
[77]	FHB incidence	5A	5A–1	5AS	Xgwm293	104224891
[77]	FHB severity, FDK	5A	5A–1	5A	Xgwm293	104224891	Xs24m19_5
[77]	FHB severity, DON content, FDK	5A	QFHB-5A.6	5A	Xgwm304	105433732	Xbarc186	46561917
[77]	FHB severity, DON content	5A	QFHB-5A.7	5A	Xgwm304	105433732	Xbarc117	85268129
[145]	DON	5A	FHB-5AS	5AS	gwm304	105433732	Tdurum_contig81753_159	86181482
[145]	FDK	5A	FHB-5AS	5AS	gwm304	105433732	BobWhite_rep_c49979_373	381301802
[77]	FHB spread	5A	5A–1	5A	Xgwm304	105433732
[148]	II	5A	FHB-5A.15	5A	GWM304	105433775	BARC141	468936035
[6]	FHB	5A	Qdon. spa-5 A.1	5A	Ra_c28381_461	109076036	BS00067453_51	411415998
[109]	II	5A	FHB-5A.16	5A	GWM415 (IWA5521)	115097201	GWM304	105433775
[104]	FHB resistance	5A	QFhb.dms-5A.3	5A	Excalibur_c11167_1207	125068828
[104]	FHB resistance	5A	QFhb.dms-5A.3	5A	wsnp_BE500291A_Ta_2_1	149267681
[1]	III	5A	FHB-5A.17	5A	GWM129	205213423	WPT-3620	85150325
[115]	III	5A	FHB-5A.20	5A	GWM129	205213423	GWM96 (CFA2250)	245876860
[52]	II	5A	FHB-5A.21	5A	GWM129	205213423	GWM156	450158865
[121]	II	5A	FHB-5A.18	5A	GWM129	205213423	BARC197	492893739
[77]	FHB severity	5A	5A–1	5A	Xgwm129	205213423	Xbarc197	492893739
[124]	II	5A	FHB-5A.19	5A	GWM129	205213423	GWM617 (IWB9777)	524242522
[77]	FHB spread	5A	5A–1	5A	Xgwm129	205213423
[104]	FHB resistance	5A	QFhb.dms-5A.4	5A	BS00067886_51	220706144
[120]	II	5A	FHB-5A.22	5A	CFA2250	245876860	WMC705	245876917
[77]	DON content	5A	5A–1	5AS	Xgwm96	245876860
[123]	II	5A	FHB-5A.23	5A	WMC705	245876917	GWM304	105433775
[6]	DON	5A	Qdon.spa-5 A.2	5A	Excalibur_c64265_224/5D	250417148
[77]	FHB spread	5A	5A–1	5A	Xbarc165	255894630
[77]	FHB incidence, FDK	5A	5A–1	5A	Xwmc96	299486143	Xgwm304	105433775
[53]	III	5A	FHB-5A.24	5A	GWM425	329731812	BARC186	46561955
[77]	DON content	5A	5A–1	5AS	Xgwm425	329731812	Xbarc186	46561958
[137]	III	5A	FHB-5A.25	5A	BARC56 (IWA2120)	329828930	BARC180	350267183
[112]	FHB	5A	FHB-5A	5A	wsnp_Ex_c16317_24795290	329828930	BobWhite_c15758_79	595372995
[152]	II, III	5A	sMQTL-5A-3	5A	IWA1718	331863915	BARC180	104230808
[77]	FHB incidence	5A	QFHB-5A.4	5A	Xbarc180	350267145	Xmag3794
[137]	II	5A	FHB-5A.27	5A	BARC180	350267183	BARC56	70739382
[23]	II	5A	FHB-5A.26	5A	BARC180	350267183	GWM186	471711155
[107]	FI II	5A	FHB-5A	5A	wsnp_RFL_Contig4307_5006558	362779899	Kukri_c12738_882	331401509
[59]	SEV	5A	Qfhb-5A	5A	5A_365630402	365630402
[77]	DON content	5A	5A–3	5A	Tdurum_contig15970_217	365689906	Excalibur_c32414_705		BobWhite_c17440_130	437208797
[106]	FHBINX2017	5A	FHB-5A	5A	Excalibur_rep_c103629_346	390366984
[77]	FHB spread	5A	5A–1	5A	BS00036839_51	393918735	BobWhite_c2236_111	445282721
[146]	II	5A	FHB-5A.28	5A	(IWB10513) BS00036839_51	393918785	(IWB1581) BOBWHITE_C2236_111	445282671
[6]	FHB	5A	Qfdk. spa-5 A.1	5A	Tdurum_contig5481_369	395919866	wsnp_Ku_c28245_38183393	418018726
[21]	Natural infection (NI)	5A	QFhbn-hnau.5AL	5A	AX-111012029	413639244	AX-109038152	439778149
[60]	III	5A	FHB-5A.29	5A	IWA3975	414165093	IWB60657	456036709
[99]	II	5A	FHB-5A.30	5A	WPT-5588	414167609	WPT-0958	473238279
[77]	FHB index, severity	5A	5A–1	5A	wpt-5588	414167609
[104]	FHB resistance	5A	QFhb.dms-5A.5	5A	BS00066127_51	414202758
[104]	FHB resistance	5A	QFhb.dms-5A.5	5A	wsnp_Ra_c13_24576	414203570
[104]	FHB resistance	5A	QFhb.dms-5A.5	5A	wsnp_Ra_c13_24540	414203606
[104]	FHB resistance	5A	QFhb.dms-5A.5	5A	RAC875_c13_1965	414204394
[104]	FHB resistance	5A	QFhb.dms-5A.5	5A	RAC875_c13_1589	414204915
[104]	FHB resistance	5A	QFhb.dms-5A.5	5A	BobWhite_c15454_63	414317386
[104]	FHB resistance	5A	QFhb.dms-5A.5	5A	Kukri_c42466_392	414319836
[104]	FHB resistance	5A	QFhb.dms-5A.5	5A	TA003225-0566	414563712
[104]	FHB resistance	5A	QFhb.dms-5A.5	5A	Tdurum_contig45240_1309	415502253
[104]	FHB resistance	5A	QFhb.dms-5A.5	5A	CAP12_c667_143	415502353
[145]	SEV	5A	FHB-5AL	5AL	Ku_c21587_754	415630664	Tdurum_contig67516_236	445281416
[104]	FHB resistance	5A	QFhb.dms-5A.5	5A	Ra_c33743_472	415773764
[104]	FHB resistance	5A	QFhb.dms-5A.5	5A	Ku_c21587_754	415775529
[104]	FHB resistance	5A	QFhb.dms-5A.5	5A	BS00062427_51	416270814
[104]	FHB resistance	5A	QFhb.dms-5A.5	5A	RAC875_c55468_242	416270835
[104]	FHB resistance	5A	QFhb.dms-5A.5	5A	BS00070903_51	416314509
[86]	DON	5A	FHB-5A	5A	AX-94472479	417884105
[94]	SEV	5A	Qfhb.ndwp-5A	5A	S5A_419786980	419786980	S5A_533294156
[104]	FHB resistance	5A	QFhb.dms-5A.5	5A	Kukri_c31786_657	419849972
[104]	FHB resistance	5A	QFhb.dms-5A.5	5A	wsnp_Ex_rep_c72507_70869798	419852076
[104]	FHB resistance	5A	QFhb.dms-5A.5	5A	BS00063425_51	420030885
[104]	FHB resistance	5A	QFhb.dms-5A.5	5A	wsnp_Ex_rep_c113621_94394656	422232348
[104]	FHB resistance	5A	QFhb.dms-5A.5	5A	BS00034303_51	422234517
[77]	FHB severity, index, incidence, intensity	5A	5A–1	5A	Tdurum_contig70020_169	425254069	Tdurum_contig53501_505	457522525
[30]	II	5A	FHB-5A.31	5A	IWA1253 (IWA7130)-IWA8154	430246218	IWA8154	41427519
[104]	FHB resistance	5A	QFhb.dms-5A.5	5A	CAP11_c919_204	432210594
[6]	DON	5A	Qdon.spa-5 A.1	5A	Tdurum_contig5481_252	434724859	tplb0039m09_92	439557878
[77]	FDK, DON content	5A	5A–1	5AS	snp-5A-436264964	436264964			Kukri_rep_c104877_2166	480285274
[101]	II	5A	FHB-5A.32	5A	(IWA5884) WSNP_JD_C1796_2496653	439555947	(IWB72315) TDURUM_CONTIG53501_505	457522475
[152]	II, III	5A	sMQTL-5A-4	5A	IWB6909	444560704	IWB21822	440264163
[73]	II	5A	FHB-5A.33	5A	BARC100	444924286	BARC141	468936035
[6]	FDK	5A	Qfdk.spa-5 A.1	5A	Tdurum_contig4731_1108	445280259
[21]	Natural infection (NI)	5A	QFhbn-hnau.5AL	5A	AX-109912162	448113695	AX-111521631	459002303
[77]	FHB severity, DON content	5A	QFHB-5A.3	5A	Xgwm156	450158802	Xgwm304	105433732
[77]	FHB spread	5A	QFHB-5A.1	5A	Xgwm291	450158802			Ra_c700_1024	503055772
[77]	FHB severity	5A	5A–3	5AL	Xgwm291	450158802	Xglk348c
[6]	DON	5A	Qdon.spa-5 A.1	5A	Tdurum_contig88305_380	450467270			BobWhite_c9057_118	503782941
[6]	FDK	5A	Qfdk.spa-5 A.1	5A	BS00089968_51	450555638
[14]	SEV	5A	FHB-5A	5A	RFL_Contig5137_917	457076823
[14]	SEV	5A	FHB-5A	5A	BS00075308_51	457089720
[14]	SEV	5A	FHB-5A	5A	wsnp_Ex_c2474_4619730	457521376			RAC875_c61597_327	528603881
[104]	FHB resistance	5A	QFhb.dms-5A.5	5A	Ra_c1257_2455	457525966			BS00010698_51	536814307
[104]	FHB resistance	5A	QFhb.dms-5A.5	5A	BS00110285_51	464683368
[93]	II	5A	FHB-5A.34	5A	WPT-4248	465541934	BARC141	468936035
[127]	FHB resistance	5A	FHB-5A	5A	979146-G/A	466024980
[135]	II	5A	FHB-5A.35	5A	IWA2447	470033246	BARC330	523763858	BS00072155_51	540611794
[152]	II, III	5A	sMQTL-5A-5	5A	IWA4477	470036226	GWM186	464476990
[76]	II	5A	FHB-5A.36	5A	GWM186	471711155	GWM156	450158865
[77]	FHB spread	5A	5A–1	5A	Xgwm186	471711155	Xbarc141	468936035
[104]	FHB resistance	5A	QFhb.dms-5A.5	5A	tplb0051d06_78	475788967			Tdurum_contig54785_216	558692880
[145]	FDK	5A	FHB-5AL	5AL	IAAV3514	478822309	CAP8_c1066_309	488262220
[86]	DON	5A	FHB-5A	5A	AX-94639537	482359336
[104]	FHB resistance	5A	QFhb.dms-5A.5	5A	BS00069176_51	486052780
[14]	IND	5A	FHB-5A	5A	Ra_c9938_1734	486750616
[77]	FHB spread	5A	5A–2	5AL	Ex_c104539_35	487608821	RAC875_rep_c91682_90	558689050
[33]	FDK	5A	Q5A.1	5A	5A_489912043	489912043
[104]	FHB resistance	5A	QFhb.dms-5A.5	5A	RAC875_c3925_1043	494021281			Tdurum_contig55097_601	584713921
[104]	FHB resistance	5A	QFhb.dms-5A.5	5A	GENE-3471_298	494025683
[145]	DON	5A	FHB-5AL	5AL	BS00094342_51	494870843	BobWhite_c5457_1440	504873457
[104]	FHB resistance	5A	QFhb.dms-5A.5	5A	IACX2640	495647127
[145]	DA	5A	FHB-5AL	5AL	Ra_c700_1024	503055772	TA004548-0753	507966998
[55]	FHB	5A	QFhb-5A	5A	IAAV5294	503137862	BS00060445_51	503098546
[131]	LDR	5A	Qfhs.nau-5A	5A	AX-111100693	505421563	AX-108791192	528370355
[104]	FHB resistance	5A	QFhb.dms-5A.5	5A	Excalibur_c49597_398	522667307
[145]	DON	5A	FHB-5AL	5AL	gwm617	524242522	BS00010698_51	536814307
[145]	FDK/HT/IND/SEV	5A	FHB-5AL	5AL	RAC875_c61597_327	528603881	BS00072155_51	540611794
[35]	II	5A	FHB-5A.37	5A	GWM639	530297015	GWM271 (IWB12416)	556182641
[142]	FHB	5A	QNds/Rdi-5AL-7560	5AL	TraesCS5A02G321800	534463680
[131]	LDR	5A	Qfhs.nau-5A	5A	AX-110918858	535588626	AX-111091903	555894633
[145]	HT	5A	FHB-5AL	5AL	BS00010698_51	536814307	Tdurum_contig30558_109	544566455
[158]	FHB	5A	FHB-5AL	5AL	IWB42293	540613173
[56]	FHB severity	5A		5A	1021609	540667162
[47]	FHB	5A	QFhb.Y4.5A	5A	AX-109369427	546521897	AX-110973091	547403551
[145]	HT	5A	FHB-5AL	5AL	BS00110075_51	549800698	IACX3911	561173928
[5]	FHB	5A	Qfhb.spa-5A.3	5A	BS00077855_51	559506234
[14]	SEV	5A	FHB-5A	5A	wsnp_Ku_c21275_31007309	565550180
[159]	FHB resistance	5A	QFhb.caas-5AL	5A	AX-111001072	569076520	AX-94955360	572840458
[77]	FHB severity, index, incidence, intensity	5A	5A–2	5A2	Tdurum_contig82190_124	573040371	wsnp_Ex_c621_1231444	591156050
[101]	II	5A	FHB-5A.38	5A	(IWB20688) EX_C4208_839	573303052	(IWA4221) WSNP_EX_C54193_57155632	586605486
[122]	FHB	5A	Qfhb.yzu.5A.1	5AL	AX-111535520	576101342
[111]	FHB	5A	gFHB-5A	5A	AX-89432740	577926236	Ku_c12469_983	596521045
[145]	DA	5A	FHB-5AL	5AL	Excalibur_c37943_221	580948054	RFL_Contig316_572	595372444
[102]	IND	5A	Qfind-5A	5A	Tdurum_contig81143_961	582961427
[102]	SEV	5A	Qfsev-5A	5A	BS00097986_51	582961427
[102]	IND	5A	Qfind-5A	5A	Ra_c3838_1644	582961949
[102]	SEV	5A	Qfsev-5A	5A	RAC875_c3838_1378	582962849
[102]	SEV	5A	Qfsev-5A	5A	IAAV8669	582962958
[102]	IND	5A	Qfind-5A	5A	Ra_c3838_861	582964971
[102]	SEV	5A	Qfsev-5A	5A	RAC875_c11404_610	583561386
[86]	DON	5A	FHB-5A	5A	AX-94442743	584055174
[102]	SEV	5A	Qfsev-5A	5A	Ra_c14657_678	584057175
[102]	SEV	5A	Qfsev-5A	5A	BS00096940_51	584419616
[90]	FHB	5A	Q-5AS.1	5AS	Tdurum_contig55097_601	584713921
[102]	IND	5A	Qfind-5A	5A	Tdurum_contig81424_367	585020804
[40]	INC_NSF	5A	FHB-5A	5A	RAC875_c30566_230	585020813
[40]	INC_NSF	5A	FHB-5A	5A	Tdurum_contig81424_367	585020854
[100]	INC/IND/SEV	5A	FHB-5A.1	5A	Tdurum_contig81424_367	585020854
[86]	DON	5A	FHB-5A	5A	RAC875_rep_c113313_607	585240547
[102]	SEV	5A	Qfsev-5A	5A	Excalibur_c7729_144	585412855
[152]	II	5A	sMQTL-5A-6	5A	IWB30519	585609110	IWB24477	584574876
[102]	SEV	5A	Qfsev-5A	5A	wsnp_Ex_c54193_57155632	586605486
[89]	II	5A	FHB-5A.39	5A	IWA4220	586605581	IWB66227	598243913
[102]	SEV	5A	Qfsev-5A	5A	IAAV3365	586605778
[40]	INC_	5A	FHB-5A	5A	IAAV3365	586605878
[40]	FDK	5A	FHB-5A	5A	Excalibur_c23354_306	586724501
[77]	FHB severity, index, spread, DON content,	5A	5A–2	5AL	Vrn-A1	588550256	Ex_31769_793
[40]	INC_NSFSEV	5A	FHB-5A	5A	wsnp_AJ612027A_Ta_2_5	588550619
[102]	SEV	5A	Qfsev-5A	5A	wsnp_AJ612027A_Ta_2_5	588550679
[40]	INC/VRI/SEV	5A	FHB-5A	5A	BobWhite_c21949_150	588552586
[102]	IND	5A	Qfind-5A	5A	BobWhite_c21949_150	588552636
[40]	INC_NSF	5A	FHB-5A	5A	wsnp_BF293620A_Ta_2_1	588555278
[102]	SEV	5A	Qfsev-5A	5A	wsnp_BF293620A_Ta_2_1	588555338
[40]	FDK	5A	FHB-5A	5A	BS00075959_51	588741064
[40]	INC/SEV/VRI	5A	FHB-5A	5A	Kukri_c33022_198	589223708
[102]	SEV	5A	Qfsev-5A	5A	Kukri_c33022_198	589223758
[100]	INC/IND/SEV	5A	FHB-5A.2	5A	wsnp_Ex_c621_1231298	591155904
[102]	IND	5A	Qfind-5A	5A	wsnp_Ex_c621_1231298	591156004			Ku_c21235_676	618950571
[102]	IND	5A	Qfind-5A	5A	wsnp_Ex_c621_1231444	591156150
[102]	IND	5A	Qfind-5A	5A	Tdurum_contig50175_875	594351599
[40]	DON_MR	5A	FHB-5A	5A	BS00041063_51	594960125
[100]	INC/IND/SEV	5A	FHB-5A.3	5A	BS00041063_51	594960125
[102]	IND/SEV	5A	Qfins-5A	5A	Tdurum_contig69612_781	595037605			BobWhite_c15476_88	625732671
[40]	DON_MR	5A	FHB-5A	5A	RFL_Contig316_572	595372444
[18]	FDK	5A	QFfdk.LSU-5A.1	5A	tplb0044j06_689	596013512	Ku_c12469_837	596521191
[104]	FHB resistance	5A	QFhb.dms-5A.6	5A	Tdurum_contig50175_875	596181609
[104]	FHB resistance	5A	QFhb.dms-5A.6	5A	wsnp_Ex_c55777_58153636	596406558
[43]	II	5A	FHB-5A.40	5A	(IWB38320) KU_C12469_983	596520995	(IWB34927) IAAV4799	598666287	IAAV7827	645412111
[104]	FHB resistance	5A	QFhb.dms-5A.6	5A	BS00041063_51	596788053
[104]	FHB resistance	5A	QFhb.dms-5A.6	5A	Tdurum_contig10843_745	596789984
[104]	FHB resistance	5A	QFhb.dms-5A.6	5A	wsnp_Ex_c8424_14192191	596974342
[104]	FHB resistance	5A	QFhb.dms-5A.6	5A	RFL_Contig316_572	597200385
[104]	FHB resistance	5A	QFhb.dms-5A.6	5A	JD_c15758_288	597201095
[104]	FHB resistance	5A	QFhb.dms-5A.6	5A	wsnp_CAP11_rep_c4073_1924782	597237252
[104]	FHB resistance	5A	QFhb.dms-5A.6	5A	BS00108474_51	597363315
[14]	SEV	5A	FHB-5A	5A	Excalibur_c49550_97	597660551
[102]	SEV	5A	Qfsev-5A	5A	Excalibur_c49550_97	597660551
[102]	SEV	5A	Qfsev-5A	5A	Tdurum_contig10587_601	598854433
[102]	SEV	5A	Qfsev-5A	5A	Tdurum_contig54543_1242	598903869
[102]	SEV	5A	Qfsev-5A	5A	Tdurum_contig54543_173	598904939
[23]	III	5A	FHB-5A.41	5A	WMC470	601826766	BARC48	688860449
[77]	FHB severity, FDK, DON content	5A	5A–3	5A	Xwmc470	601826766	Xbarc48	688860449
[104]	FHB resistance	5A	QFhb.dms-5A.6	5A	IAAV108	603445366
[26]	II	5A	FHB-5A.42	5A	(IWB60294) RAC875_C7132_134	609195920	(IWB29406) EXCALIBUR_C92705_94	615305089
[77]	visual rating index	5A	5A–2	5A	RAC875_c7132_134	609195970	Excalibur_c92705_94
[145]	IND	5A	FHB-5AL	5AL	BS00074855_51	609870594	wsnp_Ex_c16715_25264080	633843973
[40]	VRI	5A	FHB-5A	5A	GENE-2344_73	613544506
[86]	DON	5A	FHB-5A	5A	AX-94399337	613585622
[23]	II	5A	FHB-5A.43	5A	CFA2163	613766839	GWM595	680066700
[104]	FHB resistance	5A	QFhb.dms-5A.6	5A	Excalibur_c92705_94	617056432
[145]	FDK	5A	FHB-5AL	5AL	Ku_c21235_676	618950571	wsnp_Ex_c16715_25264080	633843973
[141]	FDK	5A	FHB-5A	5A	S5A_619020400	619020400
[40]	SEV_	5A	FHB-5A	5A	IACX2540	619684943
[27]	DON	5A	QDon.lrdc-5A.1	5A	IACX2540	621553818
[150]	II	5A	FHB-5A.44	5A	IWB71377	622378468	IWB8656	671551588
[77]	FHB severity, DON content	5A	5A–3	5A	IWB71377	622378468	IWB8656
[145]	DON/HT	5A	FHB-5AL	5AL	BobWhite_c15476_88	625732671	CAP8_rep_c4852_130	657382452
[40]	INC_	5A	FHB-5A	5A	Tdurum_contig45823_821	631262762
[86]	DON	5A	FHB-5A	5A	Ra_c5508_706	636789460
[77]	FHB spread	5A	5A–3	5A	Xwmc110	644874224	IWA7009	662351129
[144]	II	5A	FHB-5A.45	5A	WMC110	644874258	IWA7009 (IWB61152)	662351129
[14]	SEV	5A	FHB-5A	5A	wsnp_Ex_c54655_57455110	656936217
[14]	SEV	5A	FHB-5A	5A	RAC875_c55872_149	657047639
[14]	IND	5A	FHB-5A	5A	BS00085711_51	657057643
[5]	FHB	5A	Qfhb.spa-5A.2	5A	wsnp_Ku_c3953_7233359	657202034
[152]	II, III	5A	sMQTL-5A-7	5A	WMC110	662360454	IWA1942	644874258
[5]	FHB	5A	Qfhb.spa-5A.2	5A	Kukri_c86812_193	663374163
[77]	FHB severity	5A	5A–3	5A	BS00003088_51	663941660
[5]	FHB	5A	Qfhb.spa-5A.2	5A	Excalibur_c60150_107	665473709
[108]	II	5A	FHB-5A.46	5A	IWB67141	665779544	IWA2837	679666083
[127]	DON content	5A	FHB-5A	5A	989900-C/A	666683794
[79]	II	5A	FHB-5A.47	5A	CFD39	670407113	CFA2185	630932756
[72]	II	5A	FHB-5A.48	5A	WPT-5231	671186254	GWM291 (IWA2558)	708418314
[5]	FHB	5A	Qfhb.spa-5A.1	5A	wPt-1038	671393599
[13]	II	5A	FHB-5A.49	5A	GWM126	671393724	BARC319	625711544
[35]	II	5A	FHB-5A.50	5A	IWA2897	672407756	IWB38165	693630971
[26]	III	5A	FHB-5A.51	5A	(WPT-4967) TDURUM_CONTIG15970_217	673187897	(IWB25201) EXCALIBUR_C32414_705	681487310
[79]	II	5A	FHB-5A.52	5A	IWB56756	679489743	IWB28861	701999747
[5]	FHB	5A	Qfhb.spa-5A.1	5A	Xgwm595	680066700
[104]	FHB resistance	5A	QFhb.dms-5A.7	5A	Excalibur_c32414_861	683270140
[152]	II, III	5A	sMQTL-5A-8	5A	IWA7789	688140726	IWB38165	681488220
[89]	II	5A	FHB-5A.53	5A	IWA7880	693632412	IWA4615	670440892
[127]	FHB resistance	5A	FHB-5A	5A	1157139b-T/C	697068377
[14]	INC	5A	FHB-5A	5A	BS00021688_51	698003176
[45]	II	5A	FHB-5A.54	5A	GWM291	698185795	WMC410	678293793
[5]	FHB	5A	Qfhb.spa-5A.1	5A	BobWhite_c8266_227	698508129
[40]	DON_GH	5A	FHB-5A	5A	RAC875_c19259_1902	698636770
[104]	FHB resistance	5A	QFhb.dms-5A.7	5A	wsnp_Ku_c38543_47157828	700030330
[5]	FHB	5A	Qfhb.spa-5A.1	5A	BS00022864_51	700371752
[86]	DON	5A	FHB-5A	5A	AX-95018258	700665613
[104]	FHB resistance	5A	QFhb.dms-5A.7	5A	BobWhite_c8266_227	700802297
[33]	INC	5A	Q5A.2	5A	5A_702908675	702908675
[104]	FHB resistance	5A	QFhb.dms-5A.7	5A	RAC875_c17026_714	706103215
[14]	INC/IND	5A	FHB-5A	5A	BS00000006_51	706240306
[11]	II	5A	FHB-5A.55	5A	WPT-1200	708287638	WPT-5096	666041994
[77]	FHB severity	5A	5A–3	5AL	wPt-1200	708287638	wPt-5096
[104]	FHB resistance	5A	QFhb.dms-5A.7	5A	BS00000054_51	710065633
[62]	FHB	5A	QFhb-5AS	5A	GBS1542	15Mb	GBS16925	17.2Mb
[62]	FHB	5A	QFhb-5AS	5A	GBS4838	77.3Mb	GBS4681	111.6Mb
[77]	DON content	5A	5A–1	5A	XmCCAeAAG.2		Xgwm156	450158865
[77]	FHB severity, FDK, DON content	5A	5A–2	5A	Xcfa2104		Xgwm617	524242522
[77]	FHB index	5A	5A–2	5AL	WEC_5013188		Vrn-A1	588550256
[77]	FHB severity	5A	5A–3	5AL	Xs20m18_11		Xbarc319	625711544
[31]	SEV,NDX	5A	Qfhb.ndsu-5A	5A	WSP5107-WSP4047
[77]	FHB severity	5A	5A–2	5AL	Xgwm639b
[106]	FHBSEV2017	5B	FHB-5B	5B	BS00034658_51	21006
[77]	FHB severity	5B	5B–1	5B	wPt-9006/1B	4935323	wPt-6348	34161252
[40]	SEV_GH	5B	FHB-5B	5B	BS00091518_51	6648497
[134]	II	5B	FHB-5B.1	5B	WPT-9006-WPT	6648567	6348(IWB58311)	34161252
[77]	FHB severity, FDK, DON content	5B	5B–1	5B	wPt-7240	7368218	wPt-5896	576921577
[18]	DON	5B	QFdon.LSU-5B.1	5B	BS00079166_51	7706262	CAP11_c7700_247	682183439
[52]	II	5B	FHB-5B.2	5B	GWM443(IWB73825)	13699957	BARC32	20833333
[77]	FHB severity	5B	5B–1	5B	Xgwm443	13699957	Xbarc32	723876784
[77]	FHB index	5B	5B–1	5B	BS00022336_51	15553250	RAC875_rep_c114631_389
[104]	FHB resistance	5B	QFhb.dms-5B.1	5B	Tdurum_contig97240_912	18237672
[100]	INC/IND/SEV	5B	FHB-5B.1	5B	BS00067701_51	19459048
[3]	II	5B	FHB-5B.3	5B	IWB6235	21751067	WPT-8132	47328240
[152]	II	5B	sMQTL-5B-1	5B	IWB6235	24672360	IWA7181	21751067
[14]	SEV	5B	FHB-5B	5B	wsnp_CAP8_c1210_739365	26951053
[37]	II	5B	FHB-5B.4	5B	IWA2679	40784887	IWA2563	83788872
[86]	DON	5B	FHB-5B	5B	RAC875_rep_c74170_236	40784920
[67]	II	5B	FHB-5B.5	5B	WPT-5737	47328240	IWA2563	83788872
[104]	FHB resistance	5B	QFhb.dms-5B.2	5B	TA004167-0738	53098748
[104]	FHB resistance	5B	QFhb.dms-5B.2	5B	Ra_c439_1536	53098795
[104]	FHB resistance	5B	QFhb.dms-5B.2	5B	Ra_c439_1537	53098795
[104]	FHB resistance	5B	QFhb.dms-5B.2	5B	IAAV3261	54110763
[104]	FHB resistance	5B	QFhb.dms-5B.2	5B	wsnp_Ku_c6950_12032896	54742318
[104]	FHB resistance	5B	QFhb.dms-5B.2	5B	wsnp_Ex_c1302_2489542	54743065
[104]	FHB resistance	5B	QFhb.dms-5B.2	5B	Kukri_s113060_116	54747082
[104]	FHB resistance	5B	QFhb.dms-5B.2	5B	Kukri_c2827_439	54747175
[104]	FHB resistance	5B	QFhb.dms-5B.2	5B	CAP7_c11288_109	55790446
[104]	FHB resistance	5B	QFhb.dms-5B.2	5B	BobWhite_c13844_873	55900772
[104]	FHB resistance	5B	QFhb.dms-5B.2	5B	wsnp_Ra_rep_c106477_90236168	56254222
[106]	FHBSEV2017	5B	FHB-5B	5B	IAAV4252	65243608
[40]	INC_MR	5B	FHB-5B	5B	Kukri_c1468_1609	65772685
[104]	FHB resistance	5B	QFhb.dms-5B.3	5B	Excalibur_c52165_93	187501929
[142]	FHB	5B	QNds-5BL-3900	5BL	TraesTL5B02G008300	206474550
[33]	DON	5B	Q5B.1	5B	5B_283024388	283024388
[107]	FI I	5B	FHB-5B	5B	BS00065390_51	328199978	AX-95145462	339292484
[61]	FHB resistance	5B	Fhb1	5B	IWB5806	378816485	IWB7194	378851432
[122]	FHB	5B	Qfhb.yzu.5B.1	5B	AX-110577474	379722302
[77]	FHB severity	5B	5B–2	5B	wsnp_Ex_c1630_3105100	386383740
[39]	II	5B	FHB-5B.6	5B	IWA1584	410535460	IWB9364	438169956
[40]	FDK	5B	FHB-5B	5B	RAC875_c34361_709	412259831
[52]	II	5B	FHB-5B.7	5B	GWM335	418808283	GWM371	447205681
[77]	FHB severity	5B	5B–2	5B	Xgwm335	418808283	Xgwm371	447205681	Kukri_c36317_305	379793103
[86]	DON	5B	FHB-5B	5B	BS00023081_51	427332291
[18]	DON/FDK	5B	QFdon.LSU-5B.2	5B	BS00108020_51	435158945	IACX4548	279097478
[89]	II	5B	FHB-5B.8	5B	PSR120	437039389	GWM371	447205681
[152]	II	5B	sMQTL-5B-2	5B	IWA7944	440514593	GWM371	438220949
[77]	FHB severity	5B	5B–2	5BL	Xgwm371	447205596	Xgwm639a	530297015
[89]	II	5B	FHB-5B.9	5B	GWM371	447205681	GWM639	504301901
[77]	FHB spread	5B	5B–2	5BL	Xgwm371	447205681
[145]	DON	5B	FHB-5B	5B	IAAV7207	447578354	Tdurum_contig41335_181	473637784
[90]	FHB	5B	Q-5BS.1	5BS	wsnp_Ku_c17875_27051169	457342512
[104]	FHB resistance	5B	QFhb.dms-5B.4	5B	BS00094343_51	474815971
[14]	IND	5B	FHB-5B	5B	Tdurum_contig68343_339	477498906
[112]	FHB	5B	FHB-5B	5B	Kukri_c35537_464	484637902	BS00022231_51	653655623
[142]	FHB	5B	QNds/Rdi-5BL-9509	5BL	TraesCS5B02G303100	487597910	TraesCS5B02G304000	488114868
[89]	II	5B	FHB-5B.10	5B	GWM1246	498086624	PSR145	490511824
[84]	II	5B	FHB-5B.11	5B	GWM639	504301901	PSR120	437039389
[14]	INC	5B	FHB-5B	5B	Excalibur_c8675_1550	506270125
[107]	FI I	5B	FHB-5B	5B	Excalibur_rep_c67473_264	506789706	RAC875_c19099_308	519153160
[40]	D_NSF	5B	FHB-5B	5B	wsnp_Ra_c24619_34168104	508795460
[104]	FHB resistance	5B	QFhb.dms-5B.5	5B	wsnp_Ex_c3232_5960344	516013374
[152]	II	5B	sMQTL-5B-3	5B	WMC415	519153336	IWB9003	507920530
[63]	II	5B	FHB-5B.12	5B	IWB7132	520875758	IWB73935	634726114
[77]	DON conent	5B	5B–2	5B	Kukri_c82296_367	527050878	BS00070613_51		Kukri_rep_c103366_421	565768950
[133]	II	5B	FHB-5B.13	5B	GWM554	527494300	WMC415	507920530
[1]	III	5B	FHB-5B.14	5B	WPT-1895	532176367	WPT-5896	576921456
[38]	Don	5B	QDon.jic-5B	5B	AX-94978555	545428968			gwm408	77086089
[82]	DI/FDK/DON	5B	QFHB-5B	5B	wPt-741134	545879494	wPt-5896	576921456
[1]	II	5B	FHB-5B.15	5B	WPT-741134	545879563	WPT-5896	576921577
[59]	SEV	5B	Qfhb-5B.1	5B	5B_548333940	548333940
[104]	FHB resistance	5B	QFhb.dms-5B.6	5B	wsnp_Ku_c3102_5810751	548486889
[93]	II	5B	FHB-5B.16	5B	IWA8097	549947721	IWB62248	588682736
[145]	DON/FDK/INC/IND/SEV	5B	FHB-5B	5B	Excalibur_c33675_410	550847773	BS00065128_51	582582406
[104]	FHB resistance	5B	QFhb.dms-5B.6	5B	RAC875_c23289_303	554139732
[90]	FHB	5B	Q-5BS.2	5BS	Excalibur_c23304_353	554820334
[145]	DA	5B	FHB-5B	5B	Kukri_rep_c103366_421	565768950	BS00065128_51	582582406
[42]	II	5B	FHB-5B.17	5B	IWB70720	566968344	IWB73175	604140765
[152]	II, III	5B	sMQTL-5B-4	5B	IWA6915	569573758	IWA4793	550225942
[127]	DON content	5B	FHB-5B	5B	1091498-C/T	571213517
[48]	FHB resistance	5B	QFhb.yaas-5B	5B	AX-109538290	572943392	VrnB1_SNP	573807221
[77]	FHB incidence	5B	5B–3	5B	Xgwm408	577086089	Xbarc140	598031524
[100]	INC/IND/SEV	5B	FHB-5B.2	5B	IACX5702	577227941
[14]	SEV	5B	FHB-5B	5B	RAC875_c50755_244	577302293
[38]	FHB	5B	QFhb.jic-5B	5B	AX-94814963	580686304
[40]	FDK	5B	FHB-5B	5B	BS00022673_51	584127458
[77]	FHB severity	5B	5B–3	5B	Xbarc275	585397693
[72]	II	5B	FHB-5B.18	5B	BARC275	585397746	BARC232	619843294
[44]	II	5B	FHB-5B.19	5B	(IWA1460)WSNP_EX_C11265_18216936	587344702	(IWB74045)TDURUM_CONTIG98569_290	589120307
[152]	II	5B	sMQTL-5B-5	5B	IWB7206	588682890	IWA7963	584127508
[91]	III	5B	FHB-5B.20	5B	IWA2500(IWB74046)	589120516	IWA4793	554212701
[77]	FHB incidence, DON content	5B	5B–2	5B	IWA2500	589120516	IWA4793	554212701
[40]	INC_MR	5B	FHB-5B	5B	Tdurum_contig98569_56	589120591
[59]	DON	5B	Qfhb-5B.2	5B	5B_590614717	590614717
[40]	FDK	5B	FHB-5B	5B	Excalibur_c100531_251	591108072
[40]	SEV_GH	5B	FHB-5B	5B	Ra_c2216_1442	591145277
[71]	III	5B	FHB-5B.21	5B	WPT-9205(WPT-8094)	597287135	WPT-6001	583519138
[77]	FHB index, FHB incidence	5B	5B–2	5B	wPt-9205	597287269	wPt-6001	583519138
[38]	FHB	5B	QFhb.jic-5B	5B	AX-95108292	598078713
[104]	FHB resistance	5B	QFhb.dms-5B.7	5B	Tdurum_contig13773_671	599410457
[86]	DON	5B	FHB-5B	5B	AX-94892126	602244958
[81]	II	5B	FHB-5B.22	5B	(IWA7635)WSNP_RA_C15069_23407152	603643140	(IWA4182)WSNP_EX_C53426_56666463	622734927
[14]	IND/SEV	5B	FHB-5B	5B	Tdurum_contig83644_363	610106408
[122]	FHB	5B	Qfhb.yzu.5B.2	5B	AX-110077080	611675482
[98]	II	5B	FHB-5B.23	5B	TPT-1253(WMC160)	617293622	WPT-9205	597287269
[152]	II	5B	sMQTL-5B-6	5B	IWB73687	621775844	IWB8086	610545272
[99]	II	5B	FHB-5B.24	5B	WPT-8931	621775844	BARC232	619843294
[40]	ISD	5B	FHB-5B	5B	Tdurum_contig24416_284	622626465
[107]	FI I	5B	FHB-5B	5B	BobWhite_c17845_132	631026775	AX-94579117	637144080
[77]	FHB severity	5B	5B–3	5B	Xwmc235	634179623	Xwmc28	649540862
[74]	II	5B	FHB-5B.25	5B	WMC235	634179670	WMC28	649540899
[86]	DON	5B	FHB-5B	5B	AX-94394626	638833464
[86]	DON	5B	FHB-5B	5B	AX-95202751	638834700
[104]	FHB resistance	5B	QFhb.dms-5B.8	5B	BS00022433_51	639999771
[13]	II	5B	FHB-5B.26	5B	WMC118	654922422	GWM497	684006356
[107]	FI I	5B	FHB-5B	5B	Tdurum_contig45588_730	662030456	Excalibur_c8168_226/5D	531888391
[99]	II	5B	FHB-5B.27	5B	IWB71623	662031733	IWA6211	679346989
[truncated: 830 more rows]

## Sheet: Table S6
Table S5. Functions in candidate fragments on chromosomes 4A, 5D, 6B and 7A are described as NBS-LRR resistance genes.
Chrome	2G-gene ID	Mb	2G-Start	2G-End	03G-gene ID	3G-Start	3G-End	Gene Length	Human-Readable-Description
4A	TraesCS4A02G447500	714.43	714430195	714433824	TraesCS4A03G1117800	720515680	720519309	3074	NBS-LRR disease resistance protein
5D	TraesCS5D02G428900	486.25	486250057	486254710	TraesCS5D03G0945200	489072172	489076825	2968	NBS-LRR disease resistance protein
5D	TraesCS5D02G615200LC	542.681	542681101	542682621	TraesCS5D03G1140300LC	546109427	546110947	1323	NBS-LRR disease resistance protein, putative
5D	TraesCS5D02G540600	551.88	551880156	551881355	TraesCS5D03G1179000	555772521	555773720	1200	NBS-LRR disease resistance protein-like protein
6B	TraesCS6B02G442200	705.885	705885467	705886688	TraesCS6B03G1232900	715098617	715099838	819	NBS-LRR disease resistance protein
6B	TraesCS6B02G785200LC	705.887	705886732	705891183	TraesCS6B03G1233000LC	715099882	715104333	1335	NBS-LRR disease resistance protein-like
7A	TraesCS7A02G526700	708.361	708361477	708365723	TraesCS7A03G1281500	713960877	713965123	3951	NBS-LRR disease resistance protein-like protein
7A	TraesCS7A02G554200	726.685	726685163	726686221	TraesCS7A03G1348100	733186959	733188017	1059	NBS-LRR disease resistance protein-like protein
7A	TraesCS7A02G789200LC	726.766	726765644	726770306	TraesCS7A03G1348400LC	733267467	733272129	519	NBS-LRR disease resistance protein-like protein
7A	TraesCS7A02G555300	727.229	727228721	727230700	TraesCS7A03G1350300	733725844	733727823	1866	NBS-LRR disease resistance protein-like protein
7A	TraesCS7A02G561900	732.919	732919437	732923990	TraesCS7A03G1370300	740108569	740113122	4191	NBS-LRR disease resistance protein
7A	TraesCS7A02G806700LC	734.478	734478343	734478729	TraesCS7A03G1378100LC	742096091	742096477	387	NBS-LRR disease resistance protein-like protein
7A	TraesCS7A02G567500	736.089	736088791	736096134	TraesCS7A03G1386200	743882062	743889405	5271	NBS-LRR disease resistance protein

## Sheet: Table S7
Table S7. Information on 305 wheat germplasm resources and KASP typing results.
Number	name	source	wheat region	KASP-AX-110635026	KASP-AX-95658940
SNP-1	Bima-1	Shaanxi	Northwestern Wheat Region	bad	A/A
SNP-2	Lumai-5	Shandong	Yellow and Huai Valleys Winter Wheat Region	bad	A/G
SNP-3	Yanzhan-4110	Henan	Yellow and Huai Valleys Winter Wheat Region	bad	G/G
SNP-4	Fengchan-3	Shaanxi	Northwestern Wheat Region	C/C	G/G
SNP-5	Norin 61	Japan	Foreign varieties	C/C	A/A
SNP-6	Shixin-828	Hebei	Yellow and Huai Valleys Winter Wheat Region	T/T	G/G
SNP-7	Shaanong78-59	Shaanxi	Northwestern Wheat Region	C/C	G/G
SNP-8	Jimai-20	Shandong	Yellow and Huai Valleys Winter Wheat Region	bad	A/G
SNP-9	Shaanmai-509	Shaanxi	Northwestern Wheat Region	T/T	A/A
SNP-10	Bainong-3217	Henan	Yellow and Huai Valleys Winter Wheat Region	T/T	A/A
SNP-11	Shijiazhuang-15	Hebei	Yellow and Huai Valleys Winter Wheat Region	C/C	A/A
SNP-12	Heng-7228	Hebei	Yellow and Huai Valleys Winter Wheat Region	C/T	A/A
SNP-13	Xinong979-005	Shaanxi	Northwestern Wheat Region	T/T	G/G
SNP-14	Zhengzhou-3	Henan	Yellow and Huai Valleys Winter Wheat Region	C/C	G/G
SNP-15	Yumai-13	Henan	Yellow and Huai Valleys Winter Wheat Region	T/T	G/G
SNP-16	An-1331	Anhui	Yellow and Huai Valleys Winter Wheat Region	bad	G/G
SNP-17	Lumai-9	Shandong	Yellow and Huai Valleys Winter Wheat Region	T/T	A/G
SNP-18	Zhoumai-31	Henan	Yellow and Huai Valleys Winter Wheat Region	T/T	G/G
SNP-19	Wennong-5	Shandong	Yellow and Huai Valleys Winter Wheat Region	C/C	G/G
SNP-20	Yannong-18	Shandong	Yellow and Huai Valleys Winter Wheat Region	C/C	A/A
SNP-21	Lumai-14	Shandong	Yellow and Huai Valleys Winter Wheat Region	C/C	A/A
SNP-22	Xinong2000-7	Shaanxi	Northwestern Wheat Region	C/C	A/A
SNP-23	Huaimai-20	Anhui	Yellow and Huai Valleys Winter Wheat Region	bad	A/A
SNP-24	Shaan-354	Shaanxi	Northwestern Wheat Region	C/C	A/A
SNP-25	Su-663	Anhui	Yellow and Huai Valleys Winter Wheat Region	T/T	G/G
SNP-26	Klein Jabal 1	Argentina	Foreign varieties	T/T	A/A
SNP-27	Zhongmai-895	Henan	Yellow and Huai Valleys Winter Wheat Region	C/C	G/G
SNP-28	Jining-16	Shandong	Yellow and Huai Valleys Winter Wheat Region	C/C	A/A
SNP-29	Zhoumai-19	Henan	Yellow and Huai Valleys Winter Wheat Region	T/T	G/G
SNP-30	Jishi-44228	Hebei	Yellow and Huai Valleys Winter Wheat Region	C/C	A/A
SNP-31	Fu-936	Anhui	Yellow and Huai Valleys Winter Wheat Region	C/T	A/A
SNP-32	Yannong-15	Shandong	Yellow and Huai Valleys Winter Wheat Region	C/C	A/A
SNP-33	Xinong-291	Shaanxi	Northwestern Wheat Region	C/C	A/A
SNP-34	Mantol	Italy	Foreign varieties	C/C	G/G
SNP-35	85-zhong-33	Henan	Yellow and Huai Valleys Winter Wheat Region	C/C	A/G
SNP-36	Barra	Italy	Foreign varieties	C/C	A/A
SNP-37	Neixiang-5	Henan	Yellow and Huai Valleys Winter Wheat Region	T/T	G/G
SNP-38	Lumai-21	Shandong	Yellow and Huai Valleys Winter Wheat Region	C/C	G/G
SNP-39	Zixuan-2	Shandong	Yellow and Huai Valleys Winter Wheat Region	T/T	A/G
SNP-40	Abbondanza	Italy	Foreign varieties	T/T	G/G
SNP-41	Xiaoyan-54	Shaanxi	Northwestern Wheat Region	C/T	bad
SNP-42	Xinmai-9408	Henan	Yellow and Huai Valleys Winter Wheat Region	C/C	A/A
SNP-43	Taishan-1	Shandong	Yellow and Huai Valleys Winter Wheat Region	C/C	A/G
SNP-44	Sagittario	Italy	Foreign varieties	T/T	A/A
SNP-45	Shixin-733	Hebei	Yellow and Huai Valleys Winter Wheat Region	T/T	G/G
SNP-46	Yumai-21	Henan	Yellow and Huai Valleys Winter Wheat Region	C/C	A/A
SNP-47	Xiaoyan-6	Shaanxi	Northwestern Wheat Region	T/T	A/A
SNP-48	Xinong-1376	Shaanxi	Northwestern Wheat Region	bad	G/G
SNP-49	Jinan-17	Shandong	Yellow and Huai Valleys Winter Wheat Region	bad	A/A
SNP-50	Yumai-47	Henan	Yellow and Huai Valleys Winter Wheat Region	bad	G/G
SNP-51	Nidera Baguette 20	Argentina	Foreign varieties	T/T	G/G
SNP-52	Xiunong-6	Anhui	Yellow and Huai Valleys Winter Wheat Region	T/T	A/A
SNP-53	Shaan-512	Shaanxi	Northwestern Wheat Region	C/C	A/A
SNP-54	Wanmai-33	Anhui	Yellow and Huai Valleys Winter Wheat Region	C/C	G/G
SNP-55	Zhoumai-25	Henan	Yellow and Huai Valleys Winter Wheat Region	C/C	G/G
SNP-56	Shi-4185	Hebei	Yellow and Huai Valleys Winter Wheat Region	T/T	A/A
SNP-57	Klein Flecha	Argentina	Foreign varieties	C/C	G/G
SNP-58	Zhengmai9023	Henan	Yellow and Huai Valleys Winter Wheat Region	T/T	A/A
SNP-59	Jimai-22	Shandong	Yellow and Huai Valleys Winter Wheat Region	C/C	A/A
SNP-60	Aca-801	Argentina	Foreign varieties	T/T	G/G
SNP-61	Lankao-2	Henan	Yellow and Huai Valleys Winter Wheat Region	T/T	A/A
SNP-62	11CA40	Henan	Yellow and Huai Valleys Winter Wheat Region	T/T	A/A
SNP-63	Norin 67	Japan	Foreign varieties	T/T	G/G
SNP-64	Aifeng-3	Shaanxi	Northwestern Wheat Region	T/T	G/G
SNP-65	Wanmai-52	Anhui	Yellow and Huai Valleys Winter Wheat Region	T/T	G/G
SNP-66	Zhongmai-871	Henan	Yellow and Huai Valleys Winter Wheat Region	T/T	A/A
SNP-67	Wennong-14	Shandong	Yellow and Huai Valleys Winter Wheat Region	C/C	A/A
SNP-68	Wanmai23094	Anhui	Yellow and Huai Valleys Winter Wheat Region	T/T	A/A
SNP-69	Yumai-49	Henan	Yellow and Huai Valleys Winter Wheat Region	T/T	G/G
SNP-70	Shaanyou-225	Shaanxi	Northwestern Wheat Region	C/C	A/A
SNP-71	Xinmai-9	Henan	Yellow and Huai Valleys Winter Wheat Region	T/T	A/A
SNP-72	Lankao-906	Henan	Yellow and Huai Valleys Winter Wheat Region	T/T	A/A
SNP-73	Wanmai-38	Anhui	Yellow and Huai Valleys Winter Wheat Region	C/C	A/A
SNP-74	Wunong-148	Shaanxi	Northwestern Wheat Region	C/C	A/A
SNP-75	Luohan-2	Henan	Yellow and Huai Valleys Winter Wheat Region	C/T	bad
SNP-76	Lumai-8	Shandong	Yellow and Huai Valleys Winter Wheat Region	C/C	A/A
SNP-77	ProINTA Colibr 1	Argentina	Foreign varieties	T/T	G/G
SNP-78	Libero	Italy	Foreign varieties	C/C	A/A
SNP-79	Shaan-715	Shaanxi	Northwestern Wheat Region	C/C	A/A
SNP-80	Yumai-57	Henan	Yellow and Huai Valleys Winter Wheat Region	T/T	bad
SNP-81	Neixiang-188	Henan	Yellow and Huai Valleys Winter Wheat Region	T/T	A/A
SNP-82	Liangxing-99	Shandong	Yellow and Huai Valleys Winter Wheat Region	C/C	A/A
SNP-83	Yumai-18	Henan	Yellow and Huai Valleys Winter Wheat Region	T/T	A/A
SNP-84	Linkang-12	Shanxi	Yellow and Huai Valleys Winter Wheat Region	C/C	A/A
SNP-85	Zhoumai-12	Henan	Yellow and Huai Valleys Winter Wheat Region	bad	G/G
SNP-86	Aikang-58	Henan	Yellow and Huai Valleys Winter Wheat Region	T/T	A/A
SNP-87	Luyuan-502	Shandong	Yellow and Huai Valleys Winter Wheat Region	C/C	A/A
SNP-88	Gaoyou-503	Hebei	Yellow and Huai Valleys Winter Wheat Region	T/T	A/A
SNP-89	Shaan-229	Shaanxi	Northwestern Wheat Region	C/C	A/A
SNP-90	Zhoumai-30	Henan	Yellow and Huai Valleys Winter Wheat Region	T/T	A/A
SNP-91	Gaocheng-8901	Hebei	Yellow and Huai Valleys Winter Wheat Region	bad	A/A
SNP-92	Yumai-34	Henan	Yellow and Huai Valleys Winter Wheat Region	C/C	G/G
SNP-93	Wanmai-50	Anhui	Yellow and Huai Valleys Winter Wheat Region	T/T	G/G
SNP-94	Aca-601	Argentina	Foreign varieties	C/C	G/G
SNP-95	Yumai-7	Henan	Yellow and Huai Valleys Winter Wheat Region	T/T	A/A
SNP-96	Zhengmai-366	Henan	Yellow and Huai Valleys Winter Wheat Region	T/T	G/G
SNP-97	Taishan-5	Shandong	Yellow and Huai Valleys Winter Wheat Region	C/C	G/G
SNP-98	Jinan-13	Shandong	Yellow and Huai Valleys Winter Wheat Region	C/C	G/G
SNP-99	Wanmai-29	Anhui	Yellow and Huai Valleys Winter Wheat Region	T/T	A/A
SNP-100	Jimai-21	Shandong	Yellow and Huai Valleys Winter Wheat Region	C/C	A/A
SNP-101	Afu	Italy	Foreign varieties	T/T	A/A
SNP-102	Dorico	Italy	Foreign varieties	C/C	G/G
SNP-103	Lampo	Italy	Foreign varieties	C/C	A/A
SNP-104	HK1/6/NVSR3/5/BEZ/TVR/5/CFN/BEZ//SU92/CI13645/3NAI60	Turkey	Foreign varieties	C/T	A/A
SNP-105	Zhongyu-5	Henan	Yellow and Huai Valleys Winter Wheat Region	T/T	A/A
SNP-106	Xiaoyan-81	Shaanxi	Northwestern Wheat Region	T/T	A/A
SNP-107	Zhoumai-32	Henan	Yellow and Huai Valleys Winter Wheat Region	T/T	A/A
SNP-108	Zhongyu-9	Henan	Yellow and Huai Valleys Winter Wheat Region	T/T	A/A
SNP-109	Zhoumai-18	Henan	Yellow and Huai Valleys Winter Wheat Region	T/T	G/G
SNP-110	Shijiazhuang-8	Hebei	Yellow and Huai Valleys Winter Wheat Region	C/C	A/A
SNP-111	Zhengyin-1	Henan	Yellow and Huai Valleys Winter Wheat Region	T/T	A/A
SNP-112	Shaanmai-94	Shaanxi	Northwestern Wheat Region	T/T	A/A
SNP-113	Lumai-23	Shandong	Yellow and Huai Valleys Winter Wheat Region	C/C	A/A
SNP-114	Yumai-50	Henan	Yellow and Huai Valleys Winter Wheat Region	T/T	G/G
SNP-115	Zhou8425B	Henan	Yellow and Huai Valleys Winter Wheat Region	T/T	A/A
SNP-116	Wanmai-53	Anhui	Yellow and Huai Valleys Winter Wheat Region	T/T	A/A
SNP-117	Zhoumai-23	Henan	Yellow and Huai Valleys Winter Wheat Region	T/T	G/G
SNP-118	PH82-2	Shandong	Yellow and Huai Valleys Winter Wheat Region	bad	A/A
SNP-119	Zhoumai-28	Henan	Yellow and Huai Valleys Winter Wheat Region	T/T	G/G
SNP-120	Yumai-2	Henan	Yellow and Huai Valleys Winter Wheat Region	T/T	A/G
SNP-121	Kitanokaori	Japan	Foreign varieties	C/C	G/G
SNP-122	Genio	Italy	Foreign varieties	C/C	G/G
SNP-123	Zhoumai-26	Henan	Yellow and Huai Valleys Winter Wheat Region	T/T	A/A
SNP-124	Zhongmai-875	Henan	Yellow and Huai Valleys Winter Wheat Region	C/C	G/G
SNP-125	Shaannong-981	Shaanxi	Northwestern Wheat Region	T/T	G/G
SNP-126	Huapei-5	Henan	Yellow and Huai Valleys Winter Wheat Region	T/T	A/A
SNP-127	Linmai-2	Shandong	Yellow and Huai Valleys Winter Wheat Region	C/C	A/A
SNP-128	Shannong-20	Shandong	Yellow and Huai Valleys Winter Wheat Region	C/C	G/G
SNP-129	Sunstate	Australia	Foreign varieties	C/C	G/G
SNP-130	Kanto 107	Japan	Foreign varieties	C/C	G/G
SNP-131	Shiyou-17	Hebei	Yellow and Huai Valleys Winter Wheat Region	C/C	G/G
SNP-132	Zhoumai-16	Henan	Yellow and Huai Valleys Winter Wheat Region	T/T	A/A
SNP-133	Hengguan-33	Hebei	Yellow and Huai Valleys Winter Wheat Region	T/T	A/A
SNP-134	Bima-4	Shaanxi	Northwestern Wheat Region	C/C	bad
SNP-135	Linmai-4	Shandong	Yellow and Huai Valleys Winter Wheat Region	C/T	A/A
SNP-136	Lankao-24	Henan	Yellow and Huai Valleys Winter Wheat Region	C/C	A/A
SNP-137	Lumai-11	Shandong	Yellow and Huai Valleys Winter Wheat Region	C/C	A/A
SNP-138	Wanmai-19	Anhui	Yellow and Huai Valleys Winter Wheat Region	T/T	bad
SNP-139	Luomai-21	Henan	Yellow and Huai Valleys Winter Wheat Region	T/T	G/G
SNP-140	Lumai-6	Shandong	Yellow and Huai Valleys Winter Wheat Region	T/T	A/A
SNP-141	Huaimai-21	Anhui	Yellow and Huai Valleys Winter Wheat Region	C/C	A/A
SNP-142	Bainong-64	Henan	Yellow and Huai Valleys Winter Wheat Region	T/T	G/G
SNP-143	Liangxing-66	Shandong	Yellow and Huai Valleys Winter Wheat Region	C/C	A/A
SNP-144	Jimai-19	Shandong	Yellow and Huai Valleys Winter Wheat Region	C/C	A/A
SNP-145	Yannong-19	Shandong	Yellow and Huai Valleys Winter Wheat Region	C/C	A/A
SNP-146	Lumai-15	Shandong	Yellow and Huai Valleys Winter Wheat Region	T/T	A/A
SNP-147	Zhoumai-11	Henan	Yellow and Huai Valleys Winter Wheat Region	T/T	A/A
SNP-148	Jinhe-9123	Hebei	Yellow and Huai Valleys Winter Wheat Region	T/T	A/A
SNP-149	Shaan-150	Shaanxi	Northwestern Wheat Region	T/T	A/A
SNP-150	Lumai-7	Shandong	Yellow and Huai Valleys Winter Wheat Region	bad	bad
SNP-151	Zhoumai-22	Henan	Yellow and Huai Valleys Winter Wheat Region	T/T	A/A
SNP-152	Linhan-2	Shanxi	Yellow and Huai Valleys Winter Wheat Region	C/C	A/G
SNP-153	Xinmai-19	Henan	Yellow and Huai Valleys Winter Wheat Region	C/C	G/G
SNP-154	Yumai-35	Henan	Yellow and Huai Valleys Winter Wheat Region	C/C	G/G
SNP-155	Nidera Baguette 10	Argentina	Foreign varieties	C/C	A/A
SNP-156	Guang-35	Hebei	Yellow and Huai Valleys Winter Wheat Region	C/C	A/A
SNP-157	Zhongmai-892	Henan	Yellow and Huai Valleys Winter Wheat Region	C/C	A/A
SNP-158	Huaimai-18	Anhui	Yellow and Huai Valleys Winter Wheat Region	T/T	A/A
SNP-159	Xiaoyan-22	Shaanxi	Northwestern Wheat Region	T/T	A/A
SNP-160	Zimai-12	Shandong	Yellow and Huai Valleys Winter Wheat Region	T/T	G/G
SNP-161	Han-6172	Hebei	Yellow and Huai Valleys Winter Wheat Region	C/C	G/G
SNP-162	Xinong-88	Shaanxi	Northwestern Wheat Region	C/C	A/A
SNP-163	Jinmai-61	Shanxi	Yellow and Huai Valleys Winter Wheat Region	C/C	A/A
SNP-164	Zhoumai-13	Henan	Yellow and Huai Valleys Winter Wheat Region	T/T	G/G
SNP-165	Yumai-63	Henan	Yellow and Huai Valleys Winter Wheat Region	T/T	A/A
SNP-166	Shaan-253	Shaanxi	Northwestern Wheat Region	T/T	A/A
SNP-167	Yangmai-9	Jiangsu	Yellow and Huai Valleys Winter Wheat Region	T/T	A/A
SNP-168	Emai-11	Hubei	Middle and Lower Yangtze River Valley Wheat Region	bad	bad
SNP-169	Chuanmai-44	Sichuan	Southwestern Winter Wheat Region	C/C	A/A
SNP-170	Emai-21	Hubei	Middle and Lower Yangtze River Valley Wheat Region	C/C	G/G
SNP-171	Lianmai-2	Jiangsu	Yellow and Huai Valleys Winter Wheat Region	C/C	A/A
SNP-172	Mianmai-37	Sichuan	Southwestern Winter Wheat Region	C/C	A/G
SNP-173	Chuanyu-23	Sichuan	Southwestern Winter Wheat Region	C/C	A/A
SNP-174	Xiangmai55	Hubei	Middle and Lower Yangtze River Valley Wheat Region	C/C	A/A
SNP-175	Chuanmai-46	Sichuan	Southwestern Winter Wheat Region	C/C	A/A
SNP-176	Chaunnong-23	Sichuan	Southwestern Winter Wheat Region	C/C	G/G
SNP-177	Emai-12	Hubei	Middle and Lower Yangtze River Valley Wheat Region	C/C	G/G
SNP-178	Zhenmai-168	Jiangsu	Yellow and Huai Valleys Winter Wheat Region	C/C	A/A
SNP-179	Fan-6	Sichuan	Southwestern Winter Wheat Region	T/T	A/A
SNP-180	Chinese-Spring	landrace	landrace	T/T	A/A
SNP-181	Xinagmai-81	Hubei	Middle and Lower Yangtze River Valley Wheat Region	C/C	A/A
SNP-182	Zhenmai-6	Jiangsu	Yellow and Huai Valleys Winter Wheat Region	T/T	A/A
SNP-183	Mianyang-19	Sichuan	Southwestern Winter Wheat Region	C/C	A/A
SNP-184	Kechengmai-1	Sichuan	Southwestern Winter Wheat Region	C/C	A/A
SNP-185	Chuanmai-45	Sichuan	Southwestern Winter Wheat Region	C/C	G/G
SNP-186	Chuanmai-42	Sichuan	Southwestern Winter Wheat Region	C/C	A/A
SNP-187	Chuanmai-41	Sichuan	Southwestern Winter Wheat Region	T/T	A/G
SNP-188	Yangmai-13	Jiangsu	Yellow and Huai Valleys Winter Wheat Region	T/T	G/G
SNP-189	Chuanmai-49	Sichuan	Southwestern Winter Wheat Region	C/C	A/A
SNP-190	Miannong-4	Sichuan	Southwestern Winter Wheat Region	C/C	G/G
SNP-191	Chuanmai-52	Sichuan	Southwestern Winter Wheat Region	C/C	A/A
SNP-192	Mianyang-26	Sichuan	Southwestern Winter Wheat Region	C/C	G/G
SNP-193	Emai-23	Hubei	Middle and Lower Yangtze River Valley Wheat Region	C/C	G/G
SNP-194	Chuanmai-43	Sichuan	Southwestern Winter Wheat Region	C/C	bad
SNP-195	Hua-2459	Hubei	Middle and Lower Yangtze River Valley Wheat Region	C/C	G/G
SNP-196	Chuannong-16	Sichuan	Southwestern Winter Wheat Region	C/C	A/A
SNP-197	Yangmai-158	Jiangsu	Yellow and Huai Valleys Winter Wheat Region	C/C	A/A
SNP-198	Ningmai-9	Jiangsu	Yellow and Huai Valleys Winter Wheat Region	C/C	A/A
SNP-199	Xuzhou-25	Jiangsu	Yellow and Huai Valleys Winter Wheat Region	C/C	A/A
SNP-200	Neimai-9	Sichuan	Southwestern Winter Wheat Region	C/C	A/A
SNP-201	Yangmai-15	Jiangsu	Yellow and Huai Valleys Winter Wheat Region	C/C	A/A
SNP-202	Mianmai-185	Sichuan	Southwestern Winter Wheat Region	C/C	A/A
SNP-203	Rongmai-4	Sichuan	Southwestern Winter Wheat Region	C/C	G/G
SNP-204	Ningmai-8	Jiangsu	Yellow and Huai Valleys Winter Wheat Region	T/T	A/A
SNP-205	Een-5	Hubei	Middle and Lower Yangtze River Valley Wheat Region	T/T	G/G
SNP-206	Chuanmai-107	Sichuan	Southwestern Winter Wheat Region	T/T	A/A
SNP-207	Jingmai-103	Hubei	Middle and Lower Yangtze River Valley Wheat Region	C/C	A/A
SNP-208	Yangmai-5	Jiangsu	Yellow and Huai Valleys Winter Wheat Region	bad	A/A
SNP-209	Chuanmai-47	Sichuan	Southwestern Winter Wheat Region	C/C	G/G
SNP-210	Ningmai-13	Jiangsu	Yellow and Huai Valleys Winter Wheat Region	C/C	A/A
SNP-211	Yangmai-10	Jiangsu	Yellow and Huai Valleys Winter Wheat Region	C/C	A/A
SNP-212	Emai-18	Hubei	Middle and Lower Yangtze River Valley Wheat Region	T/T	A/A
SNP-213	Xuzhou-23	Jiangsu	Yellow and Huai Valleys Winter Wheat Region	C/C	A/A
SNP-214	Emai-14	Hubei	Middle and Lower Yangtze River Valley Wheat Region	T/T	A/A
SNP-215	Yangmai-16	Jiangsu	Yellow and Huai Valleys Winter Wheat Region	C/C	A/A
SNP-216	CA0816(white）	Beijing	Yellow and Huai Valleys Winter Wheat Region	C/C	A/A
SNP-217	MASON/JAGGER	USA	Foreign varieties	C/C	A/A
SNP-218	#575(LYFENKO)/JAGGER/4/KARL*2//PI355520/	USA	Foreign varieties	C/C	A/A
SNP-219	WGRC10/3/KS93U69 sib/TA2455//KS93U69/4/JAGGER	USA	Foreign varieties	T/T	A/A
SNP-220	Ningdong-11	Ningxia	Northwestern Wheat Region	C/C	A/A
SNP-221	Jingdong-17	Beijing	Yellow and Huai Valleys Winter Wheat Region	C/C	A/A
SNP-222	Keheng-6654	Hebei	Yellow and Huai Valleys Winter Wheat Region	C/C	G/G
SNP-223	Mason/Jagger	USA	Foreign varieties	T/T	A/A
SNP-224	T67/X84W063-9-45//K92/3/SNF/4/X86509-1-1/X84W063-9-39-2//K93	USA	Foreign varieties	C/C	G/G
SNP-225	Zhongmai-175	Beijing	Yellow and Huai Valleys Winter Wheat Region	C/C	A/A
SNP-226	Beijing-0045	Beijing	Yellow and Huai Valleys Winter Wheat Region	T/T	A/A
SNP-227	CA1133	Beijing	Yellow and Huai Valleys Winter Wheat Region	T/T	A/A
SNP-228	lasen	France	Foreign varieties	C/C	A/A
SNP-229	Jingshuang-16	Beijing	Yellow and Huai Valleys Winter Wheat Region	T/T	A/A
SNP-230	CA1055	Beijing	Yellow and Huai Valleys Winter Wheat Region	C/C	A/A
SNP-231	Insignia	France	Foreign varieties	C/C	A/A
SNP-232	Qingnong-731	Shaanxi	Northwestern Wheat Region	C/C	G/G
SNP-233	Jing-9428	Beijing	Yellow and Huai Valleys Winter Wheat Region	T/T	A/A
SNP-234	Fr03732	France	Foreign varieties	C/C	A/A
SNP-235	Nongda-211	Beijing	Yellow and Huai Valleys Winter Wheat Region	C/C	A/A
SNP-236	CA1135	Beijing	Yellow and Huai Valleys Winter Wheat Region	C/C	A/A
SNP-237	Jingdong-22	Beijing	Yellow and Huai Valleys Winter Wheat Region	C/C	A/A
SNP-238	MV05-08	Hungary	Foreign varieties	T/T	A/A
SNP-239	Changwu-134	Shaanxi	Northwestern Wheat Region	C/C	A/A
SNP-240	Mesofold	France	Foreign varieties	bad	G/G
SNP-241	98039G5-103	Romanian	Foreign varieties	C/C	A/A
SNP-242	Fr03724	France	Foreign varieties	T/T	G/G
SNP-243	Carimulti	France	Foreign varieties	C/C	A/A
SNP-244	SELYANKA	Russia	Foreign varieties	C/C	A/A
SNP-245	Qingnong-151	Shaanxi	Northwestern Wheat Region	bad	A/A
SNP-246	Fr03717	France	Foreign varieties	C/C	A/A
SNP-247	Thesee	France	Foreign varieties	T/T	A/A
SNP-248	LASEN	France	Foreign varieties	C/C	A/A
SNP-249	Fr03733	France	Foreign varieties	bad	A/A
SNP-250	Darius	France	Foreign varieties	T/T	A/A
SNP-251	Zhongyou-9507	Beijing	Yellow and Huai Valleys Winter Wheat Region	bad	A/G
SNP-252	Nongda-212	Beijing	Yellow and Huai Valleys Winter Wheat Region	C/C	A/A
SNP-253	CA1119	Beijing	Yellow and Huai Valleys Winter Wheat Region	C/C	A/A
SNP-254	Magnus	Germany	Foreign varieties	C/C	A/A
SNP-255	Soissons	France	Foreign varieties	C/C	A/A
SNP-256	Fr03711	France	Foreign varieties	T/T	G/G
SNP-257	BATJKO	Russia	Foreign varieties	T/T	A/A
SNP-258	Jingmai-67	Shanxi	Yellow and Huai Valleys Winter Wheat Region	C/C	A/A
SNP-259	BRUTA	France	Foreign varieties	C/C	A/A
SNP-260	C39	U.K.	Foreign varieties	T/T	A/A
SNP-261	Zhongyou-335	Beijing	Yellow and Huai Valleys Winter Wheat Region	C/C	A/A
SNP-262	Fr03725	France	Foreign varieties	C/C	A/A
SNP-263	Doumai	landrace	landrace	C/C	A/A
SNP-264	Lovrin10	Romanian	Foreign varieties	C/C	A/A
SNP-265	Jagger/W94-244-132	USA	Foreign varieties	T/T	G/G
SNP-266	CA0998	Beijing	Yellow and Huai Valleys Winter Wheat Region	C/C	A/A
SNP-267	Xinmai-37	Xinjiang	Northwestern Wheat Region	C/C	A/A
SNP-268	F498U1-1021 / BOEMA	Romanian	Foreign varieties	C/C	A/A
SNP-269	Nongda-139	Beijing	Yellow and Huai Valleys Winter Wheat Region	C/C	A/A
SNP-270	F98047G14-2INC	Romanian	Foreign varieties	C/C	A/A
SNP-271	Jingmai-45	Shanxi	Yellow and Huai Valleys Winter Wheat Region	C/C	A/A
SNP-272	KNIISH 46	Russia	Foreign varieties	bad	A/A
SNP-273	CA1062	Beijing	Yellow and Huai Valleys Winter Wheat Region	C/C	A/A
SNP-274	Lunxuan-987	Beijing	Yellow and Huai Valleys Winter Wheat Region	C/C	A/A
SNP-275	Aztec	France	Foreign varieties	C/C	A/G
SNP-276	TX03A0148	USA	Foreign varieties	bad	A/A
SNP-277	Fengkang-2	Beijing	Yellow and Huai Valleys Winter Wheat Region	C/C	A/A
SNP-278	CA1090	Beijing	Yellow and Huai Valleys Winter Wheat Region	bad	A/A
SNP-279	Qinnong-142	Shaanxi	Northwestern Wheat Region	C/C	A/A
SNP-280	RE714	Norway	Foreign varieties	C/C	A/A
SNP-281	Jingdong-8	Beijing	Yellow and Huai Valleys Winter Wheat Region	C/C	A/A
SNP-282	CA0958	Beijing	Yellow and Huai Valleys Winter Wheat Region	T/T	A/A
SNP-283	YANA	France	Foreign varieties	C/C	A/A
SNP-284	Beijing-841	Beijing	Yellow and Huai Valleys Winter Wheat Region	C/C	A/A
SNP-285	YANG wheat	landrace	landrace	C/C	A/A
SNP-286	NSA09-3645	France	Foreign varieties	T/T	A/A
SNP-287	STARSHINA	Russia	Foreign varieties	C/C	A/A
SNP-288	NUWEST/4/D887-74/PEW/3/LNCR//CARSTEN/GIGANT/5/MRS/CI14482//YMH/HYS/3/RONDEZVOUS	USA	Foreign varieties	bad	A/A
SNP-289	CA0548	Beijing	Yellow and Huai Valleys Winter Wheat Region	C/C	A/A
SNP-290	Lovrin13	Romanian	Foreign varieties	bad	A/A
SNP-291	Zhongmai-415	Beijing	Yellow and Huai Valleys Winter Wheat Region	C/C	A/A
SNP-292	Fr3713	France	Foreign varieties	C/C	G/G
SNP-293	F92080G1-1/F93042G2-1	Romanian	Foreign varieties	C/C	A/A
SNP-294	MV LAURA	Hungary	Foreign varieties	T/T	A/A
SNP-295	Zhongyou-206	Beijing	Yellow and Huai Valleys Winter Wheat Region	C/C	G/G
SNP-296	Festin	France	Foreign varieties	T/T	bad
SNP-297	CA0816(red）	Beijing	Yellow and Huai Valleys Winter Wheat Region	C/C	bad
SNP-298	CA9719	Beijing	Yellow and Huai Valleys Winter Wheat Region	bad	bad
SNP-299	Azulon	France	Foreign varieties	T/T	A/A
SNP-300	Salmone	France	Foreign varieties	bad	A/A
SNP-301	PALPICH	Russia	Foreign varieties	C/C	A/A
SNP-302	DONSKI-93+B2B291:B304	Russia	Foreign varieties	C/C	A/A
SNP-303	Jing-411	Beijing	Yellow and Huai Valleys Winter Wheat Region	bad	A/A
SNP-304	Ningdong-10	Ningxia	Northwestern Wheat Region	C/T	bad
SNP-305	Manital	France	Foreign varieties	C/C	bad
bad indicates that no signal was present at the time of KASP typing.
